# Supplementary material for: Bis(1H-imidazole-κN 3)bis­(2-methyl­benzoato-κO)bis­(2-methyl­benzoic acid-κO)copper(II)
Source: Acta Crystallogr Sect E Struct Rep Online. 2011 Jul 23;67(Pt 8):m1123–4. doi: 10.1107/S160053681102839X (PMC3212187; doi:10.1107/S160053681102839X)
Supplement: Supplementary file 1 [file e-67-m1123-sup1.cif]

##############################################################################
#                                                                            #
# This CIF contains the data in a paper accepted for publication in          #
# Acta Crystallographica Section E. It conforms to the requirements of       #
# Notes for Authors for Acta Crystallographica Section E, and has been       #
# peer reviewed under the auspices of the IUCr Commission on Journals.       #
#                                                                            #
# Full details of the Crystallographic Information File format               #
# are given in the paper "The Crystallographic Information File (CIF):       #
# a New Standard Archive File for Crystallography" by S. R. Hall, F. H.      #
# Allen and I. D. Brown [Acta Cryst. (1991), A47, 655-685].                  #
#                                                                            #
# The current version of the core CIF dictionary is obtainable from          #
# ftp://ftp.iucr.org/pub/cif_core.dic.                                       #
#                                                                            #
# Software is freely available for graphical display of the structure(s)     #
# in this CIF. For information consult the CIF software page                 #
# http://www.iucr.org/resources/cif/software.                                #
#                                                                            #
# This file may be used for bona fide research purposes within the           #
# scientific community so long as proper attribution is given to the journal # 
# article from which it was obtained.                                        #
#                                                                            #
##############################################################################
data_global
_audit_creation_method     'form.cif (version 2.0)'
_journal_data_validation_number     ?
_journal_date_recd_electronic     2011-07-03
_journal_date_accepted     2011-07-15
_journal_name_full     'Acta Crystallographica, Section E'
_journal_year     2011
_journal_volume     67
_journal_issue      8
_journal_page_first     m1123
_journal_page_last     m1124
_journal_paper_category     QM
_journal_coeditor_code     ZS2128
_publ_contact_author_name     'Sheng-Liang Ni'
_publ_contact_author_address
;
   Department of Chemistry
   Huzhou Teachers College
   Huzhou, Zhejiang 313000, People's Republic of China
;
_publ_contact_author_email     'shengliangni@163.com'
_publ_contact_author_fax     '86 572 2321166'
_publ_contact_author_phone     '86 572 2321166'
_publ_section_title
;\
Bis(1<i>H</i>-imidazole-\k<i>N</i>^3^)bis(2-methylbenzoato-\k<i>O</i>)bis(2-\
methylbenzoic acid-\k<i>O</i>)copper(II)
;
loop_
    _publ_author_name
    _publ_author_footnote
    _publ_author_address
    'Sheng-Liang Ni' ?
;
Department of Chemistry
Huzhou Teachers College
Huzhou, Zhejiang 313000, People's Republic of China
;
    'Ming-Xing Zhao' ?
;
Department of Chemistry
Huzhou Teachers College
Huzhou, Zhejiang 313000, People's Republic of China
;
    'Hai-Xia Ge' ?
;
Department of Chemistry
Huzhou Teachers College
Huzhou, Zhejiang 313000, People's Republic of China
;
data_I
_audit_creation_method     SHELXL-97
_chemical_name_systematic
;
Bis(1<i>H</i>-imidazole-\k<i>N</i>^3^)bis(2-methylbenzoato-\k<i>O</i>)bis(2-
methylbenzoic acid-\k<i>O</i>)copper(II)
;
_chemical_name_common     ?
_chemical_formula_moiety     'C38 H38 Cu N4 O8'
_chemical_formula_sum     'C38 H38 Cu N4 O8'
_chemical_formula_iupac     '[Cu (C8 H7 O2)2 (C3 H4 N2)2 (C8 H8 O2)2]'
_chemical_formula_weight     742.27
_chemical_melting_point     ?
_symmetry_cell_setting     monoclinic
_symmetry_space_group_name_H-M     'P 21/c'
_symmetry_space_group_name_Hall     '-P 2ybc'
loop_
    _symmetry_equiv_pos_as_xyz
    'x, y, z'
    '-x, y+1/2, -z+1/2'
    '-x, -y, -z'
    'x, -y-1/2, z-1/2'
_cell_length_a     8.0866(16)
_cell_length_b     12.193(2)
_cell_length_c     18.887(4)
_cell_angle_alpha     90.00
_cell_angle_beta     101.90(3)
_cell_angle_gamma     90.00
_cell_volume     1822.2(6)
_cell_formula_units_Z     2
_cell_measurement_reflns_used     25
_cell_measurement_theta_min     3.02
_cell_measurement_theta_max     27.44
_cell_measurement_temperature     298(2)
_exptl_crystal_description     block
_exptl_crystal_colour     blue
_exptl_crystal_size_max     0.51
_exptl_crystal_size_mid     0.20
_exptl_crystal_size_min     0.15
_exptl_crystal_density_diffrn     1.353
_exptl_crystal_density_meas     ?
_exptl_crystal_density_method     'not measured'
_exptl_crystal_F_000     774
_exptl_absorpt_coefficient_mu     0.656
_exptl_absorpt_correction_type     multi-scan
_exptl_absorpt_process_details     '(ABSCOR; Higashi, 1995)'
_exptl_absorpt_correction_T_min     0.846
_exptl_absorpt_correction_T_max     0.901
_exptl_special_details
;
;
_diffrn_ambient_temperature     298(2)
_diffrn_radiation_type     MoK\a
_diffrn_radiation_wavelength     0.71073
_diffrn_radiation_source     'fine-focus sealed tube'
_diffrn_radiation_monochromator     graphite
_diffrn_measurement_device_type     'Rigaku R-AXIS RAPID CCD'
_diffrn_measurement_method     \w
_diffrn_detector_area_resol_mean     ?
_diffrn_reflns_number     17516
_diffrn_reflns_av_R_equivalents     0.0347
_diffrn_reflns_av_sigmaI/netI     0.0305
_diffrn_reflns_theta_min     3.02
_diffrn_reflns_theta_max     27.44
_diffrn_reflns_theta_full     27.44
_diffrn_measured_fraction_theta_max     0.992
_diffrn_measured_fraction_theta_full     0.992
_diffrn_reflns_limit_h_min     -9
_diffrn_reflns_limit_h_max     10
_diffrn_reflns_limit_k_min     -15
_diffrn_reflns_limit_k_max     15
_diffrn_reflns_limit_l_min     -24
_diffrn_reflns_limit_l_max     24
_diffrn_standards_number     0
_diffrn_standards_interval_count     .
_diffrn_standards_interval_time     .
_diffrn_standards_decay_%     ?
_refine_special_details
;
Refinement of <i>F</i>^2^ against ALL reflections. The weighted <i>R</i>-factor
<i>wR</i> and goodness of fit <i>S</i> are based on <i>F</i>^2^, conventional
<i>R</i>-factors <i>R</i> are based on <i>F</i>, with <i>F</i> set to zero for
negative <i>F</i>^2^. The threshold expression of <i>F</i>^2^ >
\s(<i>F</i>^2^) is used only for calculating <i>R</i>-factors(gt) <i>etc</i>.
and is not relevant to the choice of reflections for refinement.
<i>R</i>-factors based on <i>F</i>^2^ are statistically about twice as large
as those based on <i>F</i>, and <i>R</i>- factors based on ALL data will be
even larger.
;
_reflns_number_total     4135
_reflns_number_gt     2654
_reflns_threshold_expression     I>2\s(I)
_refine_ls_structure_factor_coef     Fsqd
_refine_ls_matrix_type     full
_refine_ls_R_factor_all     0.0872
_refine_ls_R_factor_gt     0.0463
_refine_ls_wR_factor_gt     0.1093
_refine_ls_wR_factor_ref     0.1636
_refine_ls_goodness_of_fit_ref     1.141
_refine_ls_restrained_S_all     1.141
_refine_ls_number_reflns     4135
_refine_ls_number_parameters     236
_refine_ls_number_restraints     0
_refine_ls_hydrogen_treatment     mixed
_refine_ls_weighting_scheme     calc
_refine_ls_weighting_details
         'calc w=1/[\s^2^(Fo^2^)+(0.0599P)^2^+1.5834P] where P=(Fo^2^+2Fc^2^)/3'
_atom_sites_solution_hydrogens     geom
_atom_sites_solution_primary     direct
_atom_sites_solution_secondary     difmap
_refine_ls_shift/su_max     0.000
_refine_ls_shift/su_mean     0.000
_refine_diff_density_max     0.613
_refine_diff_density_min     -0.953
_refine_ls_extinction_method     none
_refine_ls_extinction_coef     ?
loop_
    _atom_type_symbol
    _atom_type_description
    _atom_type_scat_dispersion_real
    _atom_type_scat_dispersion_imag
    _atom_type_scat_source
    'C' 'C' 0.0033 0.0016
                         'International Tables Vol C Tables 4.2.6.8 and 6.1.1.4'
    'H' 'H' 0.0000 0.0000
                         'International Tables Vol C Tables 4.2.6.8 and 6.1.1.4'
    'N' 'N' 0.0061 0.0033
                         'International Tables Vol C Tables 4.2.6.8 and 6.1.1.4'
    'O' 'O' 0.0106 0.0060
                         'International Tables Vol C Tables 4.2.6.8 and 6.1.1.4'
    'Cu' 'Cu' 0.3201 1.2651
                         'International Tables Vol C Tables 4.2.6.8 and 6.1.1.4'
_computing_data_collection     'RAPID-AUTO (Rigaku, 1998)'
_computing_cell_refinement     'RAPID-AUTO (Rigaku, 1998)'
_computing_data_reduction     'CrystalStructure (Rigaku/MSC, 2004)'
_computing_structure_solution     'SHELXS97 (Sheldrick, 2008)'
_computing_structure_refinement     'SHELXL97 (Sheldrick, 2008)'
_computing_molecular_graphics     'SHELXTL (Sheldrick, 2008)'
_computing_publication_material     'SHELXTL (Sheldrick, 2008)'
loop_
    _atom_site_type_symbol
    _atom_site_label
    _atom_site_fract_x
    _atom_site_fract_y
    _atom_site_fract_z
    _atom_site_U_iso_or_equiv
    _atom_site_adp_type
    _atom_site_calc_flag
    _atom_site_refinement_flags
    _atom_site_occupancy
    _atom_site_symmetry_multiplicity
    _atom_site_disorder_assembly
    _atom_site_disorder_group
    Cu Cu 0.5000 0.5000 0.0000 0.0496(2) Uani d S 1 2 . .
    O O1 0.4213(3) 0.64617(17) 0.02095(14) 0.0596(6) Uani d . 1 1 . .
    O O2 0.2854(4) 0.6947(2) -0.08906(16) 0.0783(8) Uani d . 1 1 . .
    C C1 0.3427(4) 0.7153(2) -0.0237(2) 0.0513(8) Uani d . 1 1 . .
    C C2 0.3180(4) 0.8272(2) 0.00562(19) 0.0511(8) Uani d . 1 1 . .
    C C3 0.3655(6) 0.8403(3) 0.0799(2) 0.0726(11) Uani d . 1 1 . .
    H H3A 0.4116 0.7813 0.1085 0.087 Uiso calc R 1 1 . .
    C C4 0.3455(7) 0.9400(4) 0.1122(3) 0.0979(17) Uani d . 1 1 . .
    H H4A 0.3769 0.9477 0.1622 0.117 Uiso calc R 1 1 . .
    C C5 0.2799(7) 1.0264(3) 0.0705(3) 0.0948(16) Uani d . 1 1 . .
    H H5A 0.2671 1.0938 0.0918 0.114 Uiso calc R 1 1 . .
    C C6 0.2329(7) 1.0143(3) -0.0021(3) 0.0848(14) Uani d . 1 1 . .
    H H6A 0.1882 1.0745 -0.0297 0.102 Uiso calc R 1 1 . .
    C C7 0.2485(5) 0.9156(3) -0.0373(2) 0.0640(10) Uani d . 1 1 . .
    C C8 0.1914(8) 0.9123(4) -0.1184(2) 0.1054(18) Uani d . 1 1 . .
    H H8A 0.1491 0.9831 -0.1356 0.158 Uiso calc R 1 1 . .
    H H8B 0.1035 0.8586 -0.1314 0.158 Uiso calc R 1 1 . .
    H H8C 0.2852 0.8931 -0.1399 0.158 Uiso calc R 1 1 . .
    O O3 0.3580(3) 0.51870(19) -0.14514(16) 0.0670(7) Uani d . 1 1 . .
    H H2 0.3217 0.5742 -0.1255 0.080 Uiso d . 1 1 . .
    O O4 0.0849(4) 0.4803(2) -0.16537(18) 0.0801(9) Uani d . 1 1 . .
    C C9 0.2279(5) 0.4565(3) -0.17091(18) 0.0536(8) Uani d . 1 1 . .
    C C10 0.2697(4) 0.3551(3) -0.20755(17) 0.0510(8) Uani d . 1 1 . .
    C C11 0.4218(5) 0.3531(3) -0.2315(2) 0.0611(9) Uani d . 1 1 . .
    H H11A 0.4940 0.4132 -0.2227 0.073 Uiso calc R 1 1 . .
    C C12 0.4669(6) 0.2638(3) -0.2680(2) 0.0715(11) Uani d . 1 1 . .
    H H12A 0.5672 0.2642 -0.2848 0.086 Uiso calc R 1 1 . .
    C C13 0.3628(6) 0.1750(3) -0.2791(2) 0.0772(12) Uani d . 1 1 . .
    H H13A 0.3924 0.1143 -0.3037 0.093 Uiso calc R 1 1 . .
    C C14 0.2145(6) 0.1743(3) -0.2545(2) 0.0746(11) Uani d . 1 1 . .
    H H14A 0.1468 0.1119 -0.2616 0.089 Uiso calc R 1 1 . .
    C C15 0.1622(5) 0.2648(3) -0.21914(19) 0.0599(9) Uani d . 1 1 . .
    C C16 -0.0046(6) 0.2574(4) -0.1956(3) 0.0896(14) Uani d . 1 1 . .
    H H16A -0.0250 0.3245 -0.1723 0.134 Uiso calc R 1 1 . .
    H H16B -0.0014 0.1974 -0.1624 0.134 Uiso calc R 1 1 . .
    H H16C -0.0935 0.2455 -0.2372 0.134 Uiso calc R 1 1 . .
    N N1 0.2954(3) 0.4336(2) 0.02226(15) 0.0499(6) Uani d . 1 1 . .
    N N2 0.0739(4) 0.4079(3) 0.06931(18) 0.0614(8) Uani d . 1 1 . .
    H H1 -0.003(6) 0.426(4) 0.095(3) 0.101(16) Uiso d . 1 1 . .
    C C17 0.1960(5) 0.4773(3) 0.0623(2) 0.0553(8) Uani d . 1 1 . .
    H H17A 0.2098 0.5470 0.0828 0.066 Uiso calc R 1 1 . .
    C C18 0.0930(5) 0.3148(3) 0.0321(2) 0.0677(10) Uani d . 1 1 . .
    H H18A 0.0249 0.2527 0.0272 0.081 Uiso calc R 1 1 . .
    C C19 0.2311(5) 0.3312(3) 0.0036(2) 0.0606(9) Uani d . 1 1 . .
    H H19A 0.2757 0.2808 -0.0243 0.073 Uiso calc R 1 1 . .
loop_
    _atom_site_aniso_label
    _atom_site_aniso_U_11
    _atom_site_aniso_U_22
    _atom_site_aniso_U_33
    _atom_site_aniso_U_12
    _atom_site_aniso_U_13
    _atom_site_aniso_U_23
    Cu 0.0522(3) 0.0276(3) 0.0718(4) 0.0049(2) 0.0195(3) 0.0006(2)
    O1 0.0704(16) 0.0301(11) 0.0816(16) 0.0099(11) 0.0236(13) 0.0000(11)
    O2 0.109(2) 0.0432(14) 0.0782(19) 0.0115(14) 0.0089(16) -0.0148(13)
    C1 0.0493(18) 0.0308(15) 0.077(2) 0.0002(13) 0.0212(17) -0.0053(15)
    C2 0.0526(18) 0.0305(15) 0.071(2) -0.0009(13) 0.0140(16) -0.0058(14)
    C3 0.094(3) 0.0404(19) 0.076(3) 0.0172(19) -0.001(2) -0.0058(17)
    C4 0.136(4) 0.062(3) 0.082(3) 0.028(3) -0.009(3) -0.026(2)
    C5 0.123(4) 0.043(2) 0.105(4) 0.024(2) -0.006(3) -0.026(2)
    C6 0.111(4) 0.038(2) 0.097(3) 0.019(2) 0.002(3) -0.005(2)
    C7 0.081(3) 0.0335(16) 0.075(2) 0.0052(16) 0.011(2) -0.0013(16)
    C8 0.178(6) 0.059(3) 0.074(3) 0.023(3) 0.012(3) 0.007(2)
    O3 0.0695(17) 0.0451(14) 0.0900(19) -0.0034(12) 0.0250(15) -0.0162(12)
    O4 0.0636(17) 0.0740(19) 0.104(2) 0.0116(14) 0.0206(16) -0.0226(16)
    C9 0.062(2) 0.0457(17) 0.0527(19) 0.0034(16) 0.0119(16) 0.0010(15)
    C10 0.062(2) 0.0423(17) 0.0481(17) 0.0031(15) 0.0102(15) -0.0023(14)
    C11 0.069(2) 0.052(2) 0.064(2) 0.0015(17) 0.0177(18) -0.0044(17)
    C12 0.076(3) 0.070(3) 0.071(2) 0.015(2) 0.023(2) -0.009(2)
    C13 0.097(3) 0.060(2) 0.071(3) 0.017(2) 0.009(2) -0.017(2)
    C14 0.094(3) 0.052(2) 0.071(3) -0.009(2) 0.003(2) -0.0131(19)
    C15 0.068(2) 0.055(2) 0.054(2) -0.0033(17) 0.0062(17) -0.0018(16)
    C16 0.080(3) 0.094(3) 0.097(3) -0.029(3) 0.025(3) -0.017(3)
    N1 0.0511(15) 0.0373(14) 0.0620(17) 0.0039(11) 0.0133(13) 0.0012(12)
    N2 0.0509(17) 0.066(2) 0.070(2) 0.0089(15) 0.0193(15) 0.0117(16)
    C17 0.058(2) 0.0468(19) 0.062(2) 0.0105(15) 0.0143(17) 0.0008(15)
    C18 0.060(2) 0.051(2) 0.095(3) -0.0049(17) 0.023(2) 0.005(2)
    C19 0.062(2) 0.0398(17) 0.083(3) -0.0035(15) 0.0226(19) -0.0059(17)
_geom_special_details
;
All e.s.d.'s (except the e.s.d. in the dihedral angle between two l.s. planes)
are estimated using the full covariance matrix. The cell e.s.d.'s are taken
into account individually in the estimation of e.s.d.'s in distances, angles
and torsion angles; correlations between e.s.d.'s in cell parameters are only
used when they are defined by crystal symmetry. An approximate (isotropic)
treatment of cell e.s.d.'s is used for estimating e.s.d.'s involving l.s.
planes.
;
loop_
    _geom_bond_atom_site_label_1
    _geom_bond_atom_site_label_2
    _geom_bond_site_symmetry_2
    _geom_bond_distance
    _geom_bond_publ_flag
    Cu O1 3_665 1.960(2) ?
    Cu O1 . 1.960(2) ?
    Cu O3 3_665 2.753(3) ?
    Cu O3 . 2.753(3) ?
    Cu N1 3_665 1.964(3) ?
    Cu N1 . 1.964(3) ?
    O1 C1 . 1.267(4) ?
    O2 C1 . 1.252(4) ?
    C1 C2 . 1.501(4) ?
    C2 C3 . 1.385(5) ?
    C2 C7 . 1.395(5) ?
    C3 C4 . 1.385(5) ?
    C3 H3A . 0.9300 ?
    C4 C5 . 1.356(6) ?
    C4 H4A . 0.9300 ?
    C5 C6 . 1.353(7) ?
    C5 H5A . 0.9300 ?
    C6 C7 . 1.393(5) ?
    C6 H6A . 0.9300 ?
    C7 C8 . 1.506(6) ?
    C8 H8A . 0.9600 ?
    C8 H8B . 0.9600 ?
    C8 H8C . 0.9600 ?
    O3 C9 . 1.307(4) ?
    O3 H2 . 0.8519 ?
    O4 C9 . 1.217(4) ?
    C9 C10 . 1.489(5) ?
    C10 C15 . 1.392(5) ?
    C10 C11 . 1.396(5) ?
    C11 C12 . 1.377(5) ?
    C11 H11A . 0.9300 ?
    C12 C13 . 1.360(6) ?
    C12 H12A . 0.9300 ?
    C13 C14 . 1.373(6) ?
    C13 H13A . 0.9300 ?
    C14 C15 . 1.400(5) ?
    C14 H14A . 0.9300 ?
    C15 C16 . 1.507(6) ?
    C16 H16A . 0.9600 ?
    C16 H16B . 0.9600 ?
    C16 H16C . 0.9600 ?
    N1 C17 . 1.325(4) ?
    N1 C19 . 1.371(4) ?
    N2 C17 . 1.327(5) ?
    N2 C18 . 1.361(5) ?
    N2 H1 . 0.89(5) ?
    C17 H17A . 0.9300 ?
    C18 C19 . 1.350(5) ?
    C18 H18A . 0.9300 ?
    C19 H19A . 0.9300 ?
loop_
    _geom_angle_atom_site_label_1
    _geom_angle_atom_site_label_2
    _geom_angle_atom_site_label_3
    _geom_angle_site_symmetry_1
    _geom_angle_site_symmetry_3
    _geom_angle
    _geom_angle_publ_flag
    O1 Cu O1 3_665 . 180.00(15) ?
    O1 Cu N1 3_665 3_665 90.49(10) ?
    O1 Cu N1 . 3_665 89.51(10) ?
    O1 Cu N1 3_665 . 89.51(10) ?
    O1 Cu N1 . . 90.49(10) ?
    N1 Cu N1 3_665 . 180.0 ?
    C1 O1 Cu . . 127.6(2) ?
    O2 C1 O1 . . 123.8(3) ?
    O2 C1 C2 . . 119.7(3) ?
    O1 C1 C2 . . 116.5(3) ?
    C3 C2 C7 . . 119.6(3) ?
    C3 C2 C1 . . 116.6(3) ?
    C7 C2 C1 . . 123.8(3) ?
    C2 C3 C4 . . 121.0(4) ?
    C2 C3 H3A . . 119.5 ?
    C4 C3 H3A . . 119.5 ?
    C5 C4 C3 . . 119.6(4) ?
    C5 C4 H4A . . 120.2 ?
    C3 C4 H4A . . 120.2 ?
    C6 C5 C4 . . 119.9(4) ?
    C6 C5 H5A . . 120.1 ?
    C4 C5 H5A . . 120.1 ?
    C5 C6 C7 . . 123.0(4) ?
    C5 C6 H6A . . 118.5 ?
    C7 C6 H6A . . 118.5 ?
    C6 C7 C2 . . 117.1(4) ?
    C6 C7 C8 . . 118.0(4) ?
    C2 C7 C8 . . 124.9(3) ?
    C7 C8 H8A . . 109.5 ?
    C7 C8 H8B . . 109.5 ?
    H8A C8 H8B . . 109.5 ?
    C7 C8 H8C . . 109.5 ?
    H8A C8 H8C . . 109.5 ?
    H8B C8 H8C . . 109.5 ?
    C9 O3 H2 . . 107.4 ?
    O4 C9 O3 . . 122.4(3) ?
    O4 C9 C10 . . 123.3(3) ?
    O3 C9 C10 . . 114.3(3) ?
    C15 C10 C11 . . 119.9(3) ?
    C15 C10 C9 . . 122.4(3) ?
    C11 C10 C9 . . 117.7(3) ?
    C12 C11 C10 . . 121.2(4) ?
    C12 C11 H11A . . 119.4 ?
    C10 C11 H11A . . 119.4 ?
    C13 C12 C11 . . 119.2(4) ?
    C13 C12 H12A . . 120.4 ?
    C11 C12 H12A . . 120.4 ?
    C12 C13 C14 . . 120.6(4) ?
    C12 C13 H13A . . 119.7 ?
    C14 C13 H13A . . 119.7 ?
    C13 C14 C15 . . 121.8(4) ?
    C13 C14 H14A . . 119.1 ?
    C15 C14 H14A . . 119.1 ?
    C10 C15 C14 . . 117.3(4) ?
    C10 C15 C16 . . 124.7(4) ?
    C14 C15 C16 . . 118.0(4) ?
    C15 C16 H16A . . 109.5 ?
    C15 C16 H16B . . 109.5 ?
    H16A C16 H16B . . 109.5 ?
    C15 C16 H16C . . 109.5 ?
    H16A C16 H16C . . 109.5 ?
    H16B C16 H16C . . 109.5 ?
    C17 N1 C19 . . 105.7(3) ?
    C17 N1 Cu . . 126.5(2) ?
    C19 N1 Cu . . 127.8(2) ?
    C17 N2 C18 . . 108.3(3) ?
    C17 N2 H1 . . 121(3) ?
    C18 N2 H1 . . 131(3) ?
    N1 C17 N2 . . 110.6(3) ?
    N1 C17 H17A . . 124.7 ?
    N2 C17 H17A . . 124.7 ?
    C19 C18 N2 . . 105.8(3) ?
    C19 C18 H18A . . 127.1 ?
    N2 C18 H18A . . 127.1 ?
    C18 C19 N1 . . 109.5(3) ?
    C18 C19 H19A . . 125.2 ?
    N1 C19 H19A . . 125.2 ?
loop_
    _geom_hbond_atom_site_label_D
    _geom_hbond_atom_site_label_H
    _geom_hbond_atom_site_label_A
    _geom_hbond_site_symmetry_A
    _geom_hbond_distance_DH
    _geom_hbond_distance_HA
    _geom_hbond_distance_DA
    _geom_hbond_angle_DHA
    O3 H2 O2 . 0.85 1.67 2.516(3) 168.9
    N2 H1 O4 3_565 0.89(5) 1.97(5) 2.786(4) 152(5)
