# Supplementary material for: Bis(1H-imidazole-κN 3)bis­(2-methyl­benzoato-κO)bis­(2-methyl­benzoic acid-κO)copper(II)
Source: Acta Crystallogr Sect E Struct Rep Online. 2011 Jul 23;67(Pt 8):m1123–4. doi: 10.1107/S160053681102839X (PMC3212187; doi:10.1107/S160053681102839X)
Supplement: Supplementary file 2 [file e-67-m1123-Isup2.hkl]

# 
# h,k,l, Fc-squared, Fo-squared, sigma(Fo-squared) and status flag 
# 
data_I
_shelx_title ' tref in P2(1)/c' 
_shelx_refln_list_code          4 
_shelx_F_calc_maximum      174.80 
_exptl_crystal_F_000       774.00 
_reflns_d_resolution_high  0.7712 
 
loop_ 
 _symmetry_equiv_pos_as_xyz 
 'x, y, z' 
 '-x, y+1/2, -z+1/2' 
 '-x, -y, -z' 
 'x, -y-1/2, z-1/2' 
 
_cell_length_a     8.0866 
_cell_length_b    12.1934 
_cell_length_c    18.8874 
_cell_angle_alpha  90.000 
_cell_angle_beta  101.900 
_cell_angle_gamma  90.000 
 
_shelx_F_squared_multiplier     1.000 
 
loop_ 
 _refln_index_h 
 _refln_index_k 
 _refln_index_l 
 _refln_F_squared_calc 
 _refln_F_squared_meas 
 _refln_F_squared_sigma 
 _refln_observed_status 
   2   0   0     6181.21     6550.04    237.91 o 
   3   0   0      188.52      222.47      4.58 o 
   4   0   0     1603.77     1544.39     16.96 o 
   5   0   0      801.00      818.88     12.26 o 
   6   0   0       33.60       33.00      2.81 o 
   7   0   0      554.25      598.84     23.89 o 
   8   0   0       32.19       44.40     11.29 o 
   9   0   0        8.66        4.11      7.63 o 
  10   0   0       27.10       39.45     13.87 o 
   1   1   0      487.04      408.17      3.21 o 
   2   1   0     6682.15     6775.19     75.64 o 
   3   1   0        0.00        1.30      0.94 o 
   4   1   0      405.76      436.18      4.20 o 
   5   1   0      400.98      410.83      5.44 o 
   6   1   0        0.12       -1.02      1.23 o 
   7   1   0       23.90       28.73      6.27 o 
   8   1   0        1.67        1.59      6.32 o 
   9   1   0        0.71        5.77      5.68 o 
  10   1   0       12.46        6.67      7.66 o 
   0   2   0     3318.24     2998.60     27.97 o 
   1   2   0      720.57      630.01      6.90 o 
   2   2   0      182.46      183.68      4.11 o 
   3   2   0     2178.59     2105.71     16.58 o 
   4   2   0      992.88      987.60      9.97 o 
   5   2   0      843.30      850.71      7.30 o 
   6   2   0       35.80       47.22      2.74 o 
   7   2   0      593.82      592.49     26.81 o 
   8   2   0       67.80       59.38     10.93 o 
   9   2   0       73.16       60.69     43.28 o 
  10   2   0       37.91       38.99     10.06 o 
   1   3   0      279.97      241.23      3.65 o 
   2   3   0        6.41        3.43      1.65 o 
   3   3   0      105.70      121.37      3.40 o 
   4   3   0     1269.78     1294.62     12.65 o 
   5   3   0      153.28      170.62      4.96 o 
   6   3   0       10.67       10.89      1.85 o 
   7   3   0        1.92        1.84      1.78 o 
   8   3   0        1.19        1.95      5.20 o 
   9   3   0       20.22        8.06      7.30 o 
  10   3   0        0.26       -4.69      9.35 o 
   0   4   0     6141.53     5289.93     55.89 o 
   1   4   0      193.27      142.64      3.49 o 
   2   4   0     1592.17     1541.32     12.16 o 
   3   4   0     1409.80     1322.51     13.03 o 
   4   4   0      890.65      913.26     10.38 o 
   5   4   0      571.78      540.58      8.52 o 
   6   4   0     1159.42     1259.85     16.92 o 
   7   4   0      386.72      429.19     12.13 o 
   8   4   0      120.80      163.26      7.68 o 
   9   4   0       12.27        8.74      8.55 o 
   1   5   0      178.10      198.03      4.31 o 
   2   5   0      124.27      147.75      4.20 o 
   3   5   0       62.78       77.80      3.51 o 
   4   5   0       14.53       13.68      3.10 o 
   5   5   0       46.42       51.40      4.75 o 
   6   5   0       98.63       94.91      6.48 o 
   7   5   0       58.39       65.16      9.27 o 
   8   5   0        3.02        3.24      4.45 o 
   9   5   0       17.65        0.75      6.81 o 
   0   6   0     7680.55     7095.54     81.63 o 
   1   6   0     4376.05     4177.62     35.28 o 
   2   6   0       97.75       74.28      4.09 o 
   3   6   0      391.95      391.02      6.87 o 
   4   6   0      156.38      138.27      4.98 o 
   5   6   0      158.61      181.94      7.63 o 
   6   6   0       17.72       14.17      4.59 o 
   7   6   0      305.47      362.78     12.72 o 
   8   6   0       70.58       50.50     20.45 o 
   9   6   0        4.05        1.75      4.81 o 
   1   7   0      450.55      442.82      7.50 o 
   2   7   0      846.86      771.63      9.83 o 
   3   7   0      378.95      409.50      7.46 o 
   4   7   0      137.44      168.57      6.77 o 
   5   7   0      223.87      192.04      7.87 o 
   6   7   0       36.48       42.66      5.62 o 
   7   7   0       61.46       53.09     11.61 o 
   8   7   0       15.90       10.03      5.95 o 
   9   7   0        0.40        1.20      5.24 o 
   0   8   0      217.34      158.83      8.10 o 
   1   8   0      757.54      703.84     11.08 o 
   2   8   0     3273.98     3200.85     27.63 o 
   3   8   0     1584.47     1470.21     16.47 o 
   4   8   0      252.74      273.49      7.40 o 
   5   8   0        8.41        9.82      4.38 o 
   6   8   0      129.46      162.13      8.41 o 
   7   8   0       39.42       41.68      9.23 o 
   8   8   0       64.59       26.47     14.88 o 
   1   9   0      775.13      758.45     12.05 o 
   2   9   0       52.74       50.21      5.16 o 
   3   9   0      772.31      692.08     11.11 o 
   4   9   0        5.43        9.79      4.07 o 
   5   9   0       93.65      101.55      7.39 o 
   6   9   0       25.76       26.83      7.62 o 
   7   9   0       14.04        6.11      3.99 o 
   8   9   0        0.28        2.77      5.66 o 
   0  10   0      164.79      167.55     19.46 o 
   1  10   0       33.99       37.36      5.02 o 
   2  10   0      236.97      227.04      7.64 o 
   3  10   0      392.74      393.35     10.48 o 
   4  10   0      191.78      208.80      9.22 o 
   5  10   0      410.59      452.52     12.19 o 
   6  10   0      113.15      126.97     10.12 o 
   7  10   0      197.59      229.50      9.48 o 
   1  11   0        0.76        0.43      3.60 o 
   2  11   0       36.91       30.10      5.46 o 
   3  11   0       17.95       13.39      5.30 o 
   4  11   0       17.83       20.09      7.02 o 
   5  11   0       21.12       29.85      7.22 o 
   6  11   0        0.29       -2.87      4.18 o 
   7  11   0        0.09        0.78      4.71 o 
   0  12   0     1172.05     1141.07     21.84 o 
   1  12   0      202.74      208.70      8.85 o 
   2  12   0       99.98      120.79      9.50 o 
   3  12   0      249.08      269.88     11.63 o 
   4  12   0      234.85      249.39     12.68 o 
   5  12   0       66.08       57.54      9.47 o 
   6  12   0       29.93       29.90     10.08 o 
   1  13   0       44.01       50.51      7.36 o 
   2  13   0       20.16       23.84      6.06 o 
   3  13   0       18.61       18.56      5.82 o 
   4  13   0       21.70       14.30      6.00 o 
   5  13   0       18.84       18.77      6.76 o 
   0  14   0      177.65      193.82     14.74 o 
   1  14   0      386.42      406.50     12.27 o 
   2  14   0      163.59      192.27      9.43 o 
   3  14   0       57.52       49.59      7.44 o 
   4  14   0       48.56       24.61      8.34 o 
   1  15   0        7.34       12.31      7.41 o 
   2  15   0       15.68        9.79      7.95 o 
   3  15   0       17.01        9.03      6.58 o 
 -10   1   1       47.85       57.76     11.24 o 
  -9   1   1       71.73       76.08     16.14 o 
  -8   1   1       41.23       50.49      7.55 o 
  -7   1   1      206.48      215.46      8.48 o 
  -6   1   1      161.34      187.30      5.07 o 
  -5   1   1     1058.87     1051.54      9.63 o 
  -4   1   1       11.27        7.98      1.35 o 
  -3   1   1     2536.19     2538.38     17.03 o 
  -2   1   1    15207.64    16240.91    125.41 o 
  -1   1   1     5864.28     5892.00     79.47 o 
   1   1   1       95.99      106.49      3.08 o 
   2   1   1     1465.80     1412.15     11.77 o 
   3   1   1      629.84      587.07      4.55 o 
   4   1   1     1329.35     1261.44      9.69 o 
   5   1   1      775.29      775.08      7.96 o 
   6   1   1       92.76       78.12     11.78 o 
   7   1   1      480.71      544.60     14.18 o 
   8   1   1        4.85        7.76      6.06 o 
   9   1   1       27.75       12.47     10.86 o 
  10   1   1       35.44       22.25     11.43 o 
 -10   2   1        3.41        8.04      7.45 o 
  -9   2   1        7.78        0.98      5.25 o 
  -8   2   1       24.46       26.83      4.96 o 
  -7   2   1       45.31       47.34      3.46 o 
  -6   2   1       37.16       37.42      3.47 o 
  -5   2   1       42.14       46.92      5.67 o 
  -4   2   1     1945.58     1956.02     15.30 o 
  -3   2   1     1497.72     1586.99     11.80 o 
  -2   2   1     1394.96     1329.93      8.48 o 
  -1   2   1     7114.74     6933.32    106.31 o 
   0   2   1        0.19        0.18      0.54 o 
   1   2   1     6559.74     6228.82     44.17 o 
   2   2   1      590.12      579.35      6.04 o 
   3   2   1      185.69      172.47      3.66 o 
   4   2   1       27.65       32.53      1.79 o 
   5   2   1       15.06       13.79      1.42 o 
   6   2   1      106.37      124.56      6.15 o 
   7   2   1       77.79       81.08      9.44 o 
   8   2   1       24.41       12.58      6.72 o 
   9   2   1        2.08        6.84      7.24 o 
  10   2   1        1.47        2.25     10.33 o 
 -10   3   1       34.41       33.61     16.42 o 
  -9   3   1       63.25       78.35     54.24 o 
  -8   3   1      204.61      211.54     13.39 o 
  -7   3   1      246.11      261.85      8.29 o 
  -6   3   1      555.40      646.15      9.64 o 
  -5   3   1      424.11      386.26      7.49 o 
  -4   3   1        7.47        4.29      1.94 o 
  -3   3   1     2621.28     2504.27     16.68 o 
  -2   3   1     2064.81     1660.23     11.68 o 
  -1   3   1     4935.80     4377.80     27.97 o 
   0   3   1       10.08        7.75      1.53 o 
   1   3   1      244.43      223.66      4.26 o 
   2   3   1     4425.10     4347.12     34.24 o 
   3   3   1      156.56      115.38      3.41 o 
   4   3   1      648.05      571.01      7.58 o 
   5   3   1      840.68      891.14      8.93 o 
   6   3   1     1998.45     2139.51     18.83 o 
   7   3   1      374.08      417.25     10.50 o 
   8   3   1        1.04        1.57      5.22 o 
   9   3   1       35.20       30.89     20.03 o 
  -9   4   1        0.25       -3.95      6.54 o 
  -8   4   1       13.57       10.31      3.51 o 
  -7   4   1        3.93        3.09      2.48 o 
  -6   4   1       60.63       55.47      4.99 o 
  -5   4   1      129.89      142.15      5.56 o 
  -4   4   1      104.26      106.20      3.99 o 
  -3   4   1       50.06       55.57      3.07 o 
  -2   4   1     1352.10     1441.92     11.37 o 
  -1   4   1     1636.17     1527.95     11.23 o 
   0   4   1      669.45      559.23      6.54 o 
   1   4   1      280.23      263.92      4.77 o 
   2   4   1      629.12      565.98      6.77 o 
   3   4   1        0.05        0.51      1.61 o 
   4   4   1       26.21       42.35      3.54 o 
   5   4   1       51.90       54.40      4.43 o 
   6   4   1        0.30       -0.21      1.73 o 
   7   4   1       85.79       98.90      5.92 o 
   8   4   1        0.48        2.44      4.03 o 
   9   4   1       10.34        0.80      5.35 o 
  -9   5   1        8.91       -0.66      6.23 o 
  -8   5   1      202.44      249.63      9.50 o 
  -7   5   1      283.59      309.87      8.24 o 
  -6   5   1      431.69      432.29      9.37 o 
  -5   5   1      326.01      325.48      7.77 o 
  -4   5   1      161.04      151.16      4.65 o 
  -3   5   1     2050.96     2010.10     16.29 o 
  -2   5   1      144.35      122.97      3.42 o 
  -1   5   1     4588.02     4140.89     29.17 o 
   0   5   1     7095.17     6778.18     53.06 o 
   1   5   1      109.31       87.12      3.72 o 
   2   5   1      343.66      297.79      5.92 o 
   3   5   1      774.17      680.23      8.69 o 
   4   5   1     1069.75     1053.38     14.00 o 
   5   5   1      315.71      290.72      7.68 o 
   6   5   1      163.60      170.59      6.72 o 
   7   5   1      304.71      343.96      9.16 o 
   8   5   1       91.60        2.79      6.20 o 
   9   5   1        5.50        2.56      7.01 o 
  -9   6   1       12.27        3.90      5.34 o 
  -8   6   1        0.03        1.96      3.62 o 
  -7   6   1       12.01        8.67      4.43 o 
  -6   6   1       10.16        6.99      4.24 o 
  -5   6   1        9.43       11.18      3.91 o 
  -4   6   1       49.66       41.02      4.51 o 
  -3   6   1        4.97        3.48      2.40 o 
  -2   6   1      586.15      617.25      7.84 o 
  -1   6   1      394.18      507.74      6.82 o 
   0   6   1      220.60      195.32      4.88 o 
   1   6   1      755.07      755.65     10.35 o 
   2   6   1        0.41        7.45      2.73 o 
   3   6   1      866.29      776.34     10.88 o 
   4   6   1      369.38      369.19      8.31 o 
   5   6   1       42.64       46.01      5.47 o 
   6   6   1        1.06        3.71      4.24 o 
   7   6   1        5.28        6.85      3.07 o 
   8   6   1        0.07       -1.37      4.55 o 
   9   6   1       13.64        2.63      6.07 o 
  -9   7   1       18.11        7.27      6.17 o 
  -8   7   1       50.39       17.57      8.97 o 
  -7   7   1       23.50       27.18      7.80 o 
  -6   7   1       47.82       61.39      5.89 o 
  -5   7   1       87.83      107.32      5.95 o 
  -4   7   1      257.53      262.17      6.78 o 
  -3   7   1     2770.01     2648.06     24.42 o 
  -2   7   1     2126.52     2044.87     18.51 o 
  -1   7   1     2640.54     2572.10     20.99 o 
   0   7   1      912.55      738.19      9.54 o 
   1   7   1     1085.72     1052.56     12.80 o 
   2   7   1     1651.46     1458.08     17.62 o 
   3   7   1     1167.18     1201.09     15.10 o 
   4   7   1      678.30      687.53     10.62 o 
   5   7   1        8.16        3.25      3.54 o 
   6   7   1       53.62       58.56      7.11 o 
   7   7   1      182.45      195.77      6.94 o 
   8   7   1       93.42        2.34      5.67 o 
   9   7   1       23.71        7.02      6.36 o 
  -8   8   1       52.15       35.70     17.69 o 
  -7   8   1       71.82       69.94      8.12 o 
  -6   8   1       64.04       68.39      6.68 o 
  -5   8   1      252.21      244.73      7.59 o 
  -4   8   1       91.98       76.09      5.43 o 
  -3   8   1        1.48        0.09      2.81 o 
  -2   8   1        0.96       -0.08      1.95 o 
  -1   8   1       65.95       61.29      4.48 o 
   0   8   1        2.26        4.80      3.13 o 
   1   8   1       20.26       17.61      4.63 o 
   2   8   1       28.98       20.07      3.83 o 
   3   8   1       34.79       24.74      4.77 o 
   4   8   1        2.89        4.25      4.79 o 
   5   8   1        5.83        3.70      4.33 o 
   6   8   1      203.98      221.85     10.43 o 
   7   8   1        3.93        2.86      3.92 o 
   8   8   1        9.26        3.98      5.43 o 
  -8   9   1       45.07       16.44     12.08 o 
  -7   9   1      177.52      193.85     10.56 o 
  -6   9   1      542.53      584.93     14.87 o 
  -5   9   1      200.30      210.00      8.39 o 
  -4   9   1       16.02       20.56      4.46 o 
  -3   9   1       43.22       38.26      5.11 o 
  -2   9   1      746.85      766.68     12.26 o 
  -1   9   1     1301.59     1205.14     13.94 o 
   0   9   1      716.55      664.27     10.47 o 
   1   9   1      772.52      755.48     12.81 o 
   2   9   1      914.87      919.83     13.00 o 
   3   9   1        5.76        7.38      3.82 o 
   4   9   1        4.36       17.01      4.86 o 
   5   9   1      443.52      453.68     12.73 o 
   6   9   1      339.40      352.15      9.62 o 
   7   9   1      110.31      124.04     15.56 o 
   8   9   1       12.25        5.92      6.59 o 
  -8  10   1        1.58       -0.40      5.00 o 
  -7  10   1        3.90        2.12      5.99 o 
  -6  10   1        3.97        6.64      5.90 o 
  -5  10   1        1.50        4.46      5.17 o 
  -4  10   1      156.90      161.78      8.15 o 
  -3  10   1       32.95       42.63      6.41 o 
  -2  10   1      197.64      207.39      7.91 o 
  -1  10   1      737.87      688.54     14.35 o 
   0  10   1      355.25      357.72      9.00 o 
   1  10   1     1037.02     1038.45     13.80 o 
   2  10   1      287.71      278.06      8.23 o 
   3  10   1       60.62       59.16      6.29 o 
   4  10   1      266.93      283.30      9.78 o 
   5  10   1       21.14       27.65      5.82 o 
   6  10   1        3.91       -1.60      3.71 o 
   7  10   1        2.40       -0.07      4.03 o 
  -7  11   1       90.20       60.80     27.64 o 
  -6  11   1       46.38       17.97      9.77 o 
  -5  11   1      181.44      197.74      9.29 o 
  -4  11   1       48.93       62.47      6.64 o 
  -3  11   1      343.48      338.33     10.97 o 
  -2  11   1      706.64      723.53     15.25 o 
  -1  11   1        9.75        6.20      4.47 o 
   0  11   1      123.74      121.44      7.94 o 
   1  11   1      648.07      681.48     11.15 o 
   2  11   1      588.83      620.74     11.31 o 
   3  11   1      206.57      216.91      7.72 o 
   4  11   1      264.98      300.02      9.34 o 
   5  11   1      289.04      326.80      9.93 o 
   6  11   1       15.78        6.99      5.47 o 
   7  11   1       54.41       23.87     14.59 o 
  -6  12   1        2.07        1.80      5.88 o 
  -5  12   1        2.74        0.95      4.50 o 
  -4  12   1       52.40       63.93      7.44 o 
  -3  12   1      231.61      242.57     10.36 o 
  -2  12   1       71.83       81.28      7.46 o 
  -1  12   1        0.00       -5.06      5.06 o 
   0  12   1      190.73      180.74      8.55 o 
   1  12   1       84.46       83.24      7.39 o 
   2  12   1       11.83       15.59      5.48 o 
   3  12   1      134.60      133.50      7.83 o 
   4  12   1       23.55       16.22      5.63 o 
   5  12   1       18.22       15.14      5.82 o 
   6  12   1        1.86       -0.70      3.54 o 
  -5  13   1       49.06       25.42     12.24 o 
  -4  13   1      134.30      146.37      9.37 o 
  -3  13   1      211.33      226.95     11.66 o 
  -2  13   1      365.09      377.12     11.60 o 
  -1  13   1      353.89      335.95     10.56 o 
   0  13   1      136.82      137.88      7.88 o 
   1  13   1      318.24      363.66     10.38 o 
   2  13   1      273.19      310.78     11.25 o 
   3  13   1       29.87       24.05      6.26 o 
   4  13   1       32.42       26.80      7.98 o 
   5  13   1      115.03      147.52      8.90 o 
  -4  14   1        1.01        2.08      5.12 o 
  -3  14   1       17.70       16.10      6.33 o 
  -2  14   1        5.61        1.98      4.56 o 
  -1  14   1       32.88       25.84      7.04 o 
   0  14   1        8.92        7.76      5.61 o 
   1  14   1       11.59        8.60      5.72 o 
   2  14   1        0.95        7.17      5.99 o 
   3  14   1        1.00        3.92      5.12 o 
   4  14   1        5.26        0.07      4.68 o 
  -3  15   1        1.65        3.83      5.24 o 
  -2  15   1       47.56       41.74      8.57 o 
  -1  15   1      253.75      267.59     11.71 o 
   0  15   1      240.29      274.27     11.83 o 
   1  15   1      191.80      206.66     10.47 o 
   2  15   1       37.43       28.78      7.33 o 
   3  15   1        7.55        8.01      5.78 o 
 -10   0   2       36.82       60.40     20.50 o 
  -9   0   2       64.11       73.31     11.36 o 
  -8   0   2       24.10       28.51      5.92 o 
  -7   0   2      200.69      207.61      6.73 o 
  -6   0   2      196.45      215.32      6.53 o 
  -5   0   2     2049.41     2046.79     26.21 o 
  -4   0   2     1404.83     1368.27     16.34 o 
  -3   0   2      795.71      914.85     15.26 o 
  -2   0   2     3964.76     3894.04     52.65 o 
  -1   0   2    10241.93    12619.45    123.34 o 
   1   0   2      490.31      491.56      7.38 o 
   2   0   2      202.16      211.76      3.23 o 
   3   0   2      723.50      645.24      6.68 o 
   4   0   2     1503.57     1453.68     28.69 o 
   5   0   2     1518.91     1501.26     41.75 o 
   6   0   2       67.55       69.50     11.37 o 
   7   0   2      377.76      424.24     33.57 o 
   8   0   2        5.27       16.51     12.38 o 
   9   0   2        0.60       -0.50      7.52 o 
  10   0   2       36.38        1.37     10.24 o 
 -10   1   2        2.18        8.38      6.43 o 
  -9   1   2        1.98       -5.57      5.57 o 
  -8   1   2        0.30        0.78      2.11 o 
  -7   1   2        7.82        5.71      2.21 o 
  -6   1   2       35.91       43.07      2.77 o 
  -5   1   2      634.38      616.20      7.14 o 
  -4   1   2      423.71      493.34      5.37 o 
  -3   1   2       75.51       85.04      6.84 o 
  -2   1   2    12765.56    14085.76     98.24 o 
  -1   1   2     9275.24     9842.85    139.80 o 
   1   1   2     7560.72     8272.38    304.81 o 
   2   1   2     2484.04     2349.28     20.54 o 
   3   1   2       99.40       92.63      3.05 o 
   4   1   2      461.91      466.29      6.63 o 
   5   1   2       32.29       27.62      3.14 o 
   6   1   2        0.17       -1.95      4.71 o 
   7   1   2       80.24       90.10     16.27 o 
   8   1   2        9.79        5.14      5.96 o 
   9   1   2        2.31       -0.75      5.58 o 
  10   1   2        1.19        4.59      7.11 o 
 -10   2   2       33.06       33.38     10.78 o 
  -9   2   2      188.52      217.27     13.54 o 
  -8   2   2      250.51      276.24     17.65 o 
  -7   2   2        1.42        5.05      2.59 o 
  -6   2   2      275.11      305.90      5.47 o 
  -5   2   2      143.84      115.66      3.77 o 
  -4   2   2     3671.67     3407.52     25.02 o 
  -3   2   2    11072.97    10793.85     77.50 o 
  -2   2   2      720.49      541.37      4.29 o 
  -1   2   2     1683.22     1476.98      8.82 o 
   0   2   2    13279.51    13923.14    155.15 o 
   1   2   2     1911.58     1681.75     10.84 o 
   2   2   2     1429.20     1337.23     10.73 o 
   3   2   2     1003.02      936.88      8.75 o 
   4   2   2     2999.81     3016.62     23.99 o 
   5   2   2      134.80      139.77      5.09 o 
   6   2   2      790.22      816.06     11.30 o 
   7   2   2      108.93      125.45     14.70 o 
   8   2   2        7.44        4.70      6.09 o 
   9   2   2       56.24        1.13      6.17 o 
 -10   3   2        8.46       18.44      8.64 o 
  -9   3   2        1.13       -4.81      6.23 o 
  -8   3   2        0.48       -0.35      2.17 o 
  -7   3   2      123.17      121.03      5.15 o 
  -6   3   2       95.87      108.75      4.55 o 
  -5   3   2      238.19      243.57      6.70 o 
  -4   3   2       85.53       94.70      3.34 o 
  -3   3   2        0.56        1.49      1.49 o 
  -2   3   2       52.67       47.00      1.95 o 
  -1   3   2      118.76      110.66      2.36 o 
   0   3   2      668.03      675.02      5.43 o 
   1   3   2     4193.73     4257.07     27.64 o 
   2   3   2       16.87        8.47      3.14 o 
   3   3   2       25.31       14.55      2.86 o 
   4   3   2      185.34      193.61      7.34 o 
   5   3   2       50.94       56.68      4.54 o 
   6   3   2        5.60        6.28      2.88 o 
   7   3   2      142.02      151.08      6.18 o 
   8   3   2        5.97       13.55     12.25 o 
   9   3   2        4.73        4.60      7.35 o 
 -10   4   2       26.83       35.55     12.20 o 
  -9   4   2       42.09       18.24     17.43 o 
  -8   4   2      208.95      216.91      8.44 o 
  -7   4   2      143.61      160.71      5.24 o 
  -6   4   2      226.18      247.55      7.46 o 
  -5   4   2      253.68      249.78      6.30 o 
  -4   4   2      371.59      326.65      4.95 o 
  -3   4   2     4173.59     4082.30     27.05 o 
  -2   4   2      101.60       71.68      4.03 o 
  -1   4   2     5083.59     4468.02     30.27 o 
   0   4   2      286.00      249.87      3.64 o 
   1   4   2     1542.29     1270.27     11.73 o 
   2   4   2       74.55      100.80      3.57 o 
   3   4   2       12.63       33.35      2.99 o 
   4   4   2     2422.88     2451.33     23.49 o 
   5   4   2      764.72      790.29      7.81 o 
   6   4   2      450.71      481.70     12.04 o 
   7   4   2      184.84      214.68      8.08 o 
   8   4   2       24.28       18.02      8.83 o 
   9   4   2       26.70       12.05     11.05 o 
  -9   5   2        9.85       -1.49      5.78 o 
  -8   5   2       59.61       48.71     13.08 o 
  -7   5   2        0.75        0.60      3.11 o 
  -6   5   2       51.52       57.99      7.12 o 
  -5   5   2       15.00       20.22      3.44 o 
  -4   5   2       58.26       66.57      3.74 o 
  -3   5   2        5.90        6.51      2.25 o 
  -2   5   2     1688.28     1829.05     14.68 o 
  -1   5   2     5179.19     5203.48     37.02 o 
   0   5   2      193.77      168.23      3.58 o 
   1   5   2      235.28      227.25      4.63 o 
   2   5   2     3270.08     3703.63     31.57 o 
   3   5   2      120.99      108.58      4.33 o 
   4   5   2        0.66        0.87      3.67 o 
   5   5   2        6.29        5.23      2.10 o 
   6   5   2       19.86       23.95      2.63 o 
   7   5   2        7.56        7.58      4.00 o 
   8   5   2       19.04        3.69      5.12 o 
   9   5   2       25.85        5.14      7.91 o 
  -9   6   2        2.77        0.19      3.93 o 
  -8   6   2       65.84       48.59     12.38 o 
  -7   6   2       83.19      103.65      7.75 o 
  -6   6   2      612.75      658.49     11.54 o 
  -5   6   2      254.64      254.62      6.70 o 
  -4   6   2      113.26      103.52      4.64 o 
  -3   6   2     3454.53     3365.89     26.61 o 
  -2   6   2     2180.05     2162.49     17.86 o 
  -1   6   2     1785.38     1738.39     14.24 o 
   0   6   2     2860.99     2558.14     20.16 o 
   1   6   2     1813.40     1713.72     16.33 o 
   2   6   2     1290.72     1081.21     12.17 o 
   3   6   2      914.77      964.47     11.30 o 
   4   6   2     1843.13     1898.91     20.76 o 
   5   6   2       73.65       74.81      3.86 o 
   6   6   2      231.37      249.07      6.11 o 
   7   6   2       95.60      113.58     16.54 o 
   8   6   2       29.80        8.60      6.07 o 
   9   6   2        6.50       -0.79      7.88 o 
  -9   7   2        6.05        2.44      5.30 o 
  -8   7   2        3.28        2.40      4.90 o 
  -7   7   2       26.05       18.29      6.53 o 
  -6   7   2      121.64      118.73      6.60 o 
  -5   7   2       12.72       15.89      3.73 o 
  -4   7   2      162.26      144.88      5.73 o 
  -3   7   2      204.17      204.62      5.92 o 
  -2   7   2      526.94      563.41      8.05 o 
  -1   7   2      113.65      123.81      4.25 o 
   0   7   2        0.02       -0.73      2.00 o 
   1   7   2       23.90       14.14      2.83 o 
   2   7   2       11.25       26.33      4.01 o 
   3   7   2        1.03        8.61      3.32 o 
   4   7   2       91.58       90.26      5.90 o 
   5   7   2       17.04       15.57      3.35 o 
   6   7   2        7.12        7.69      3.03 o 
   7   7   2       12.17        8.91      3.70 o 
   8   7   2        0.09        3.12      5.20 o 
  -8   8   2      102.87      110.35      9.43 o 
  -7   8   2      216.99      266.03     10.02 o 
  -6   8   2      123.90      147.49      8.96 o 
  -5   8   2       85.93       78.98      6.43 o 
  -4   8   2      114.84      102.54      5.69 o 
  -3   8   2     2512.96     2411.99     22.29 o 
  -2   8   2     1349.99     1301.70     14.23 o 
  -1   8   2     1197.16     1128.70     13.37 o 
   0   8   2        3.89        3.53      2.73 o 
   1   8   2      786.42      705.87      9.92 o 
   2   8   2      754.84      719.66     15.43 o 
   3   8   2      353.13      331.32      7.74 o 
   4   8   2      567.14      588.83      9.71 o 
   5   8   2       54.66       48.12      5.35 o 
   6   8   2       82.16       94.59      5.45 o 
   7   8   2      169.01      206.58     12.57 o 
   8   8   2       38.08       15.17      8.96 o 
  -8   9   2        9.22        6.27      5.62 o 
  -7   9   2       23.20       25.56      6.37 o 
  -6   9   2       17.43       19.87      6.24 o 
  -5   9   2       77.40       71.75      7.06 o 
  -4   9   2       46.50       46.84      5.31 o 
  -3   9   2      486.43      501.24     10.44 o 
  -2   9   2       13.84       21.28      4.23 o 
  -1   9   2      145.44      148.48      6.12 o 
   0   9   2      563.90      556.15     11.84 o 
   1   9   2       43.71       54.99      4.80 o 
   2   9   2        0.49        1.93      2.88 o 
   3   9   2      362.80      367.55      7.65 o 
   4   9   2        3.60        7.82      3.44 o 
   5   9   2        6.69        6.54      4.04 o 
   6   9   2      126.14      125.42     15.79 o 
   7   9   2        5.36        3.05      4.96 o 
   8   9   2       11.53        3.30      6.77 o 
  -8  10   2       45.52       32.25     14.73 o 
  -7  10   2      118.93      127.44     26.94 o 
  -6  10   2      101.69      133.39      8.09 o 
  -5  10   2       66.09       72.59      8.51 o 
  -4  10   2      419.70      442.69     11.57 o 
  -3  10   2      540.41      513.85     10.68 o 
  -2  10   2      670.03      683.58     12.71 o 
  -1  10   2      535.07      540.73     10.03 o 
   0  10   2     1260.47     1283.79     16.25 o 
   1  10   2       26.52       29.26      5.12 o 
   2  10   2        2.77       -0.91      3.10 o 
   3  10   2      293.82      320.81      8.37 o 
   4  10   2      539.75      575.26     11.41 o 
   5  10   2      323.40      334.26     11.20 o 
   6  10   2       44.31       48.45      8.55 o 
   7  10   2       58.60       51.33     25.57 o 
  -7  11   2        2.47        2.31      5.54 o 
  -6  11   2       19.35       16.48      5.84 o 
  -5  11   2        2.51        3.05      4.89 o 
  -4  11   2       37.19       37.82      6.93 o 
  -3  11   2       20.48       18.65      5.12 o 
  -2  11   2        4.70        6.25      4.22 o 
  -1  11   2      373.58      388.15     11.61 o 
   0  11   2      298.25      301.25      9.42 o 
   1  11   2        5.70       12.00      5.68 o 
   2  11   2      128.44      130.68      9.22 o 
   3  11   2      112.07      116.31      7.58 o 
   4  11   2      125.30      142.29      9.38 o 
   5  11   2       40.45       42.20     13.05 o 
   6  11   2       10.34        4.61      5.87 o 
   7  11   2        0.12        0.03      4.42 o 
  -6  12   2       14.71       12.52      6.81 o 
  -5  12   2      110.69      116.58      9.29 o 
  -4  12   2      512.42      545.22     14.71 o 
  -3  12   2      231.93      254.15     10.84 o 
  -2  12   2       33.64       36.85      6.56 o 
  -1  12   2      126.83      138.71      8.27 o 
   0  12   2      461.67      444.17     12.04 o 
   1  12   2      274.66      263.46     11.39 o 
   2  12   2      114.93      139.53      7.39 o 
   3  12   2      213.77      241.06      8.80 o 
   4  12   2      178.87      193.52      8.43 o 
   5  12   2      115.37      125.65      8.54 o 
   6  12   2        5.83        3.92      5.05 o 
  -5  13   2        2.10        2.35      5.10 o 
  -4  13   2       22.13       16.45      6.49 o 
  -3  13   2        8.21       13.30      6.12 o 
  -2  13   2       14.27       10.62      6.04 o 
  -1  13   2       36.61       39.98      7.18 o 
   0  13   2       85.92       72.54     10.35 o 
   1  13   2        7.28        5.81      4.74 o 
   2  13   2       24.44       28.88      7.09 o 
   3  13   2        1.21        1.99      4.38 o 
   4  13   2       16.25       14.94      6.05 o 
   5  13   2       43.72       43.46      9.54 o 
  -4  14   2       28.80       17.11      8.50 o 
  -3  14   2       83.17       68.76     13.10 o 
  -2  14   2      138.65      158.28     10.98 o 
  -1  14   2      298.84      295.66     17.53 o 
   0  14   2      262.17      277.82     10.40 o 
   1  14   2      190.23      194.99     10.65 o 
   2  14   2      105.24       99.80     12.31 o 
   3  14   2       87.09       80.10     12.32 o 
   4  14   2       62.32       49.57     12.73 o 
  -3  15   2       24.88       25.76      7.42 o 
  -2  15   2       52.19       53.78      8.52 o 
  -1  15   2        0.73        4.34      5.42 o 
   0  15   2       11.80       15.73      6.41 o 
   1  15   2        0.01       -0.56      4.32 o 
   2  15   2        0.18       -3.48      5.60 o 
 -10   1   3       35.98       37.82      9.07 o 
  -9   1   3      200.17      225.44     12.76 o 
  -8   1   3       41.33       49.88      3.57 o 
  -7   1   3       34.53       45.47      3.58 o 
  -6   1   3      589.14      615.82      7.89 o 
  -5   1   3       27.23       15.21      2.46 o 
  -4   1   3      234.59      231.83      4.17 o 
  -3   1   3     2252.64     2151.61     16.49 o 
  -2   1   3    17255.04    18253.95    156.69 o 
  -1   1   3     2934.37     2774.98     18.21 o 
   0   1   3       16.26       15.87      0.84 o 
   1   1   3     4260.63     4226.90     36.40 o 
   2   1   3      102.52      123.53      3.80 o 
   3   1   3     2448.86     2226.40     27.24 o 
   4   1   3     1697.94     1725.51     17.26 o 
   5   1   3     1344.24     1393.67     21.79 o 
   6   1   3      488.69      523.99     18.33 o 
   7   1   3       17.86       30.16      8.56 o 
   8   1   3        9.02        0.42      4.69 o 
   9   1   3        8.02        0.69      7.57 o 
 -10   2   3        0.70       -4.12      6.16 o 
  -9   2   3        1.76        7.36      5.32 o 
  -8   2   3        0.01        2.78      2.77 o 
  -7   2   3       13.68        8.43      2.59 o 
  -6   2   3        0.09       -0.03      1.59 o 
  -5   2   3      244.60      246.99      4.45 o 
  -4   2   3     1117.26     1125.79     16.57 o 
  -3   2   3     2908.56     2879.97     18.45 o 
  -2   2   3       12.85       19.33      1.35 o 
  -1   2   3       17.37       25.66      1.25 o 
   0   2   3     3294.96     3080.99     21.17 o 
   1   2   3      175.57      178.61      4.25 o 
   2   2   3      983.97      899.43      9.32 o 
   3   2   3       12.34        7.11      1.84 o 
   4   2   3      255.82      224.72      4.53 o 
   5   2   3      171.12      188.53      6.73 o 
   6   2   3       35.61       37.19      5.40 o 
   7   2   3        8.05        6.71      5.69 o 
   8   2   3       22.03       -1.71      6.08 o 
   9   2   3        6.84        1.07      7.12 o 
 -10   3   3       43.63       49.08     12.22 o 
  -9   3   3      122.32      146.47     10.95 o 
  -8   3   3       14.26       22.00      4.37 o 
  -7   3   3       10.09        5.46      2.84 o 
  -6   3   3     2153.33     2219.35     20.35 o 
  -5   3   3     1719.36     1724.76     15.40 o 
  -4   3   3     1769.16     1839.94     14.74 o 
  -3   3   3     3075.91     2778.02     17.98 o 
  -2   3   3     1283.50     1063.82      7.54 o 
  -1   3   3     1344.74     1114.29      7.15 o 
   0   3   3      482.78      485.13      4.19 o 
   1   3   3     6772.31     6658.73     45.20 o 
   2   3   3     1152.98     1042.30      9.46 o 
   3   3   3        3.70       14.80      1.71 o 
   4   3   3     1084.82     1059.42     10.10 o 
   5   3   3      268.08      281.46      6.65 o 
   6   3   3      413.31      435.01      7.98 o 
   7   3   3       24.90       28.53      3.78 o 
   8   3   3       57.26        0.15      5.76 o 
   9   3   3       70.32        1.20      8.00 o 
 -10   4   3       11.34        8.33      7.73 o 
  -9   4   3        2.48        1.18      4.98 o 
  -8   4   3       74.28       83.33      5.48 o 
  -7   4   3       89.40       88.31      6.17 o 
  -6   4   3       52.77       57.28      4.29 o 
  -5   4   3      278.96      273.54      5.73 o 
  -4   4   3       31.95       27.32      2.82 o 
  -3   4   3      108.70      115.56      2.97 o 
  -2   4   3     3420.76     3494.53     22.23 o 
  -1   4   3      271.66      292.30      4.03 o 
   0   4   3      499.44      496.32      5.89 o 
   1   4   3        0.06        1.37      1.42 o 
   2   4   3      421.47      374.65      4.87 o 
   3   4   3       25.03       36.01      3.00 o 
   4   4   3      116.53      113.14      2.75 o 
   5   4   3        0.32        2.72      0.90 o 
   6   4   3        5.02        5.10      3.11 o 
   7   4   3        6.37        9.34      3.57 o 
   8   4   3        2.25        1.86      3.40 o 
   9   4   3        0.79        5.61      8.03 o 
  -9   5   3       26.00       12.00     10.41 o 
  -8   5   3      120.84      120.27     20.71 o 
  -7   5   3      126.84      152.65      6.79 o 
  -6   5   3      199.27      200.73      6.98 o 
  -5   5   3      574.35      569.10      9.44 o 
  -4   5   3      336.71      303.14      4.88 o 
  -3   5   3     1550.04     1496.98     12.18 o 
  -2   5   3     4573.14     4323.28     31.34 o 
  -1   5   3     8560.99     8340.94     60.22 o 
   0   5   3       30.44       13.61      2.12 o 
   1   5   3       74.15       93.81      3.75 o 
   2   5   3      462.62      420.93      5.62 o 
   3   5   3     2387.88     2534.97     23.10 o 
   4   5   3     2195.84     2210.40     18.44 o 
   5   5   3      117.40      124.52      4.16 o 
   6   5   3      205.71      209.69      6.91 o 
   7   5   3      135.80      159.43      7.22 o 
   8   5   3       78.02        0.89      7.29 o 
   9   5   3        8.28       -1.02     10.62 o 
  -9   6   3        7.22        6.66      5.42 o 
  -8   6   3       29.70       15.46      4.37 o 
  -7   6   3       10.14        9.15      5.27 o 
  -6   6   3      260.50      288.67      7.91 o 
  -5   6   3       16.65       16.07      3.29 o 
  -4   6   3        1.64        3.43      2.54 o 
  -3   6   3       45.48       44.17      3.52 o 
  -2   6   3       83.08      106.26      4.16 o 
  -1   6   3       49.99       63.62      3.34 o 
   0   6   3      760.35      727.23      8.16 o 
   1   6   3        3.81        4.35      2.48 o 
   2   6   3      541.93      533.24      7.88 o 
   3   6   3       62.01       47.26      3.99 o 
   4   6   3       26.66       30.12      3.28 o 
   5   6   3        0.08        1.02      1.75 o 
   6   6   3        0.18       -0.85      1.17 o 
   7   6   3        0.25        2.12      3.99 o 
   8   6   3        8.17       11.04      5.12 o 
   9   6   3        0.00       -0.84      6.68 o 
  -9   7   3       49.30       27.48     10.27 o 
  -8   7   3      113.35      141.60      8.46 o 
  -7   7   3       41.88       59.33      6.19 o 
  -6   7   3       68.54       81.35      6.48 o 
  -5   7   3        2.07        2.60      3.32 o 
  -4   7   3      770.06      737.75     10.17 o 
  -3   7   3     2138.38     2063.08     19.04 o 
  -2   7   3      799.42      782.63      9.42 o 
  -1   7   3      960.37      760.75      8.65 o 
   0   7   3       31.27       29.72      3.23 o 
   1   7   3      818.50      663.25      8.69 o 
   2   7   3     2976.74     2965.59     27.60 o 
   3   7   3     1814.16     1859.32     19.17 o 
   4   7   3      720.11      791.16     11.36 o 
   5   7   3       22.34       22.56      4.04 o 
   6   7   3       79.72       91.75      4.47 o 
   7   7   3       50.59       27.62     12.83 o 
   8   7   3       22.28        8.09      5.75 o 
  -9   8   3        3.51        9.38      8.19 o 
  -8   8   3       42.92       36.50      8.37 o 
  -7   8   3       54.47       49.84      7.38 o 
  -6   8   3       20.74       19.31      5.51 o 
  -5   8   3      865.99      891.83     13.98 o 
  -4   8   3       13.18       14.27      3.79 o 
  -3   8   3        0.70        2.42      3.24 o 
  -2   8   3        3.24        5.97      3.06 o 
  -1   8   3        0.12        0.24      1.84 o 
   0   8   3       23.36       20.30      3.61 o 
   1   8   3       63.57       67.21      4.41 o 
   2   8   3      165.16      196.94      6.85 o 
   3   8   3       12.83       14.22      3.85 o 
   4   8   3        0.31        0.77      2.56 o 
   5   8   3       66.52       69.38      6.05 o 
   6   8   3        0.61       -4.21      4.21 o 
   7   8   3       42.19       15.50      8.94 o 
   8   8   3        3.76       -0.20      4.23 o 
  -8   9   3       15.03        9.27      5.86 o 
  -7   9   3       91.63      106.55     13.25 o 
  -6   9   3      469.74      495.20     11.09 o 
  -5   9   3      413.54      419.88      9.56 o 
  -4   9   3      213.60      226.35      7.08 o 
  -3   9   3      205.71      215.57      6.64 o 
  -2   9   3      653.16      646.81     11.66 o 
  -1   9   3      485.94      485.96      9.16 o 
   0   9   3      314.47      291.39      7.42 o 
   1   9   3     1299.99     1205.54     14.12 o 
   2   9   3      395.65      365.29      8.59 o 
   3   9   3      209.77      231.18      6.88 o 
   4   9   3      265.78      272.46      7.84 o 
   5   9   3      108.52      125.23      7.26 o 
   6   9   3      102.07      124.82      9.00 o 
   7   9   3       94.05       99.04     27.43 o 
   8   9   3       34.17       13.88      7.93 o 
  -8  10   3        0.03        9.48      7.83 o 
  -7  10   3       35.60       28.56      8.02 o 
  -6  10   3        1.16        1.34      3.79 o 
  -5  10   3      211.50      225.16      9.27 o 
  -4  10   3      106.17      116.28      7.33 o 
  -3  10   3      323.51      310.40      8.26 o 
  -2  10   3        0.24       -0.33      3.05 o 
  -1  10   3      339.12      322.33      9.10 o 
   0  10   3       55.55       51.91      6.17 o 
   1  10   3      443.14      446.68      9.79 o 
   2  10   3       32.39       38.58      5.78 o 
   3  10   3        0.33        0.42      2.74 o 
   4  10   3       49.37       47.15      5.49 o 
   5  10   3       16.92       13.56      4.65 o 
   6  10   3       36.07       24.47      6.94 o 
   7  10   3        0.67        3.21      5.66 o 
  -7  11   3       70.19       51.13     13.42 o 
  -6  11   3       60.29       60.13     12.23 o 
  -5  11   3      137.82      158.18      8.78 o 
  -4  11   3      680.23      666.23     12.83 o 
  -3  11   3      422.44      446.04     10.38 o 
  -2  11   3      545.91      533.44     11.93 o 
  -1  11   3      137.49      138.31      6.97 o 
   0  11   3      194.93      213.75      8.35 o 
   1  11   3        3.07        4.88      4.24 o 
   2  11   3       76.27       90.98      7.86 o 
   3  11   3      562.06      589.14     11.13 o 
   4  11   3      133.72      158.73      8.13 o 
   5  11   3      102.71      105.95     27.98 o 
   6  11   3        7.33        5.47      5.68 o 
  -6  12   3        3.04       -1.74      5.22 o 
  -5  12   3        2.12        3.94      4.86 o 
  -4  12   3       13.00       15.43      5.63 o 
  -3  12   3       67.47       61.80      6.77 o 
  -2  12   3      101.12       97.05      7.17 o 
  -1  12   3        2.71        3.46      4.42 o 
   0  12   3       44.78       42.47      6.52 o 
   1  12   3      136.59      137.10      8.51 o 
   2  12   3       32.07       38.22      7.07 o 
   3  12   3       30.91       45.35      7.51 o 
   4  12   3       10.69       10.48      5.13 o 
   5  12   3        3.26        3.23      4.61 o 
   6  12   3        0.82       -2.04      4.77 o 
  -5  13   3       12.14        1.20      4.24 o 
  -4  13   3      105.47      137.16      9.43 o 
  -3  13   3      173.96      175.58     10.18 o 
  -2  13   3      119.46      129.89      9.59 o 
  -1  13   3      126.10      128.46      8.85 o 
   0  13   3      300.64      327.91     11.50 o 
   1  13   3      689.45      713.55     14.80 o 
   2  13   3      161.87      178.24      9.83 o 
   3  13   3       31.13       28.04      6.42 o 
   4  13   3      119.20      142.14      8.65 o 
   5  13   3      114.69      122.65     18.08 o 
  -4  14   3       11.21        4.98      5.66 o 
  -3  14   3        0.05        1.23      4.42 o 
  -2  14   3       89.59       84.11     14.55 o 
  -1  14   3        5.13       -2.66      4.87 o 
   0  14   3        0.47       -1.63      4.51 o 
   1  14   3        5.45        2.24      5.13 o 
   2  14   3        2.01        4.22      5.15 o 
   3  14   3        7.83        7.90      5.35 o 
   4  14   3       20.10       14.32      6.62 o 
  -3  15   3       12.01        6.55      7.68 o 
  -2  15   3       13.40        2.98      5.47 o 
  -1  15   3      124.16      125.39     12.14 o 
   0  15   3      216.42      267.83     11.75 o 
   1  15   3      166.00      181.61     10.82 o 
   2  15   3      110.50      101.53     11.25 o 
 -10   0   4        8.77       23.57      9.73 o 
  -9   0   4      145.95      172.64     15.73 o 
  -8   0   4       17.59       20.43      4.51 o 
  -7   0   4      120.05      140.20      7.12 o 
  -6   0   4      342.43      319.76      7.12 o 
  -5   0   4      135.10      131.50      5.66 o 
  -4   0   4     4411.68     4095.32     36.92 o 
  -3   0   4      878.57      745.37      9.35 o 
  -2   0   4     3602.49     3273.14     29.60 o 
  -1   0   4       19.51       18.58      0.91 o 
   0   0   4    25964.85    29284.95    341.10 o 
   1   0   4    30554.41    35154.96    744.98 o 
   2   0   4       10.25        7.12      2.75 o 
   3   0   4     6177.54     6317.09    311.35 o 
   4   0   4     1538.86     1573.80     32.62 o 
   5   0   4      620.12      663.47     21.66 o 
   6   0   4       59.45       54.41     19.35 o 
   7   0   4        1.85        5.21      9.95 o 
   8   0   4       28.65        0.47     14.28 o 
   9   0   4        6.60        0.68     10.02 o 
 -10   1   4        9.58       14.74      7.27 o 
  -9   1   4        4.15        9.81      4.76 o 
  -8   1   4        0.22       -2.21      2.41 o 
  -7   1   4       36.11       38.68      3.32 o 
  -6   1   4        3.17        6.26      2.43 o 
  -5   1   4      412.73      409.01      6.86 o 
  -4   1   4     1336.78     1378.29     12.07 o 
  -3   1   4      784.35      812.07      9.09 o 
  -2   1   4     1362.56     1317.69      7.68 o 
  -1   1   4       29.80       35.35      1.59 o 
   0   1   4     6353.66     6325.73    121.03 o 
   1   1   4    19271.36    21716.92    176.88 o 
   2   1   4       33.89       41.82      1.71 o 
   3   1   4        9.10       11.79      3.06 o 
   4   1   4       56.03       36.16      1.96 o 
   5   1   4        6.20       10.39      1.99 o 
   6   1   4        9.94       17.47      8.50 o 
   7   1   4        0.22        7.88      7.27 o 
   8   1   4        0.03        1.10      5.52 o 
   9   1   4        0.21        0.57      5.89 o 
 -10   2   4       38.41       45.08      8.87 o 
  -9   2   4      186.14      196.92     10.99 o 
  -8   2   4       17.28       28.26      3.67 o 
  -7   2   4        4.31        8.29      2.83 o 
  -6   2   4      414.23      449.02      7.75 o 
  -5   2   4      624.77      607.77      8.91 o 
  -4   2   4     6632.88     6571.06     52.85 o 
  -3   2   4     2784.31     2418.80     15.13 o 
  -2   2   4      706.81      622.85      4.39 o 
  -1   2   4     1247.69     1241.64      7.08 o 
   0   2   4     5051.77     4768.90     34.53 o 
   1   2   4     9037.86     8689.78    118.12 o 
   2   2   4     1436.02     1381.55     11.00 o 
   3   2   4      873.35      823.34     14.62 o 
   4   2   4      882.34      904.37     14.11 o 
   5   2   4      771.38      774.22     10.44 o 
   6   2   4       43.68       41.09      5.70 o 
   7   2   4       21.18       22.89      7.30 o 
   8   2   4      143.88      171.96     15.10 o 
   9   2   4       35.26       -0.60      9.41 o 
 -10   3   4        0.03       -0.42      4.20 o 
  -9   3   4        4.55        0.65      3.33 o 
  -8   3   4       16.99       22.81      3.85 o 
  -7   3   4       89.99      105.38      5.53 o 
  -6   3   4      288.61      261.97      7.21 o 
  -5   3   4        5.40        2.39      2.19 o 
  -4   3   4        0.49       -0.31      1.28 o 
  -3   3   4        7.75        4.97      1.46 o 
  -2   3   4       82.74       77.32      1.91 o 
  -1   3   4      565.48      542.91      4.43 o 
   0   3   4      883.30      837.46      6.09 o 
   1   3   4      442.42      404.76      4.75 o 
   2   3   4     1794.35     1933.78     16.88 o 
   3   3   4      318.64      303.30      6.00 o 
   4   3   4      656.31      740.25      9.69 o 
   5   3   4      402.28      408.50      8.28 o 
   6   3   4      153.74      163.49      6.65 o 
   7   3   4        1.23        1.45      2.33 o 
   8   3   4        6.45        0.52      5.36 o 
   9   3   4        2.46       -1.27      7.94 o 
 -10   4   4       13.89       22.95      8.02 o 
  -9   4   4       59.91       69.47     23.14 o 
  -8   4   4       51.78       56.37      6.42 o 
  -7   4   4      220.47      237.30      5.95 o 
  -6   4   4     1364.08     1515.11     18.16 o 
  -5   4   4     1253.23     1203.92     11.72 o 
  -4   4   4     1143.39     1021.10      8.91 o 
  -3   4   4     4681.29     4616.84     29.79 o 
  -2   4   4     5495.70     5131.24     32.26 o 
  -1   4   4        9.50        8.57      1.57 o 
   0   4   4      145.78       65.29      2.21 o 
   1   4   4     1027.19     1039.43      9.66 o 
   2   4   4      208.15      137.20      4.14 o 
   3   4   4     1092.00     1091.26     10.75 o 
   4   4   4     1241.30     1169.79     10.12 o 
   5   4   4      200.37      211.60      7.49 o 
   6   4   4      364.70      431.81     11.77 o 
   7   4   4      114.75      137.03      6.01 o 
   8   4   4       77.09        0.64      7.04 o 
   9   4   4       22.15        4.02      9.56 o 
  -9   5   4        4.83        2.73      7.16 o 
  -8   5   4       27.17       21.87      4.70 o 
  -7   5   4      151.73      164.84      9.51 o 
  -6   5   4      195.84      205.99      6.14 o 
  -5   5   4      260.46      295.49      6.15 o 
  -4   5   4        0.26        3.24      2.02 o 
  -3   5   4        5.98       14.39      2.04 o 
  -2   5   4      346.36      350.47      5.34 o 
  -1   5   4       63.36       56.35      3.03 o 
   0   5   4     2684.66     2718.09     20.23 o 
   1   5   4      290.72      315.67      5.00 o 
   2   5   4      904.10      893.85      9.32 o 
   3   5   4      157.76      193.11      5.70 o 
   4   5   4        1.79        1.98      2.11 o 
   5   5   4        0.24        1.10      1.43 o 
   6   5   4       28.76       21.03      4.21 o 
   7   5   4       37.79       27.58      9.18 o 
   8   5   4        1.73        0.02      3.00 o 
   9   5   4        0.00       -2.66      7.70 o 
  -9   6   4        4.15       -1.55      6.75 o 
  -8   6   4        8.09        7.04      6.24 o 
  -7   6   4      332.04      369.09      9.85 o 
  -6   6   4       82.32       86.98      5.86 o 
  -5   6   4       36.29       44.17      4.94 o 
  -4   6   4      482.68      413.19      7.00 o 
  -3   6   4     1019.54     1013.91     10.86 o 
  -2   6   4      106.94       74.17      3.82 o 
  -1   6   4      269.21      170.12      4.30 o 
   0   6   4     3278.77     3482.96     27.28 o 
   1   6   4     2985.21     2726.60     22.33 o 
   2   6   4      616.02      651.08      8.38 o 
   3   6   4     1072.55     1029.89     12.31 o 
   4   6   4      797.53      803.02      9.89 o 
   5   6   4      133.32      127.09      3.96 o 
   6   6   4       19.46       21.17      3.43 o 
   7   6   4       52.31       41.31     13.04 o 
   8   6   4       34.27       20.18      9.88 o 
  -9   7   4        3.55       -1.17      4.98 o 
  -8   7   4        0.78        5.90      4.97 o 
  -7   7   4       47.33       43.26      5.61 o 
  -6   7   4      231.94      261.78      7.86 o 
  -5   7   4       75.13       89.35      5.37 o 
  -4   7   4       61.20       67.36      4.12 o 
  -3   7   4       22.94       28.45      3.34 o 
  -2   7   4        7.65        3.41      2.39 o 
  -1   7   4      305.16      313.11      5.65 o 
   0   7   4       21.11       17.15      2.85 o 
   1   7   4      527.59      506.67      7.40 o 
   2   7   4      531.24      545.95      8.50 o 
   3   7   4      251.20      270.32      6.38 o 
   4   7   4       98.86       89.20      5.64 o 
   5   7   4        7.12        4.51      3.49 o 
   6   7   4        0.01       -2.93      2.93 o 
   7   7   4       20.37       22.69      8.35 o 
   8   7   4       14.84       12.80      6.06 o 
  -9   8   4       31.45       37.21      9.34 o 
  -8   8   4       95.44      122.86      8.45 o 
  -7   8   4       64.46       64.28      7.25 o 
  -6   8   4      187.10      210.64      8.42 o 
  -5   8   4       62.44       63.56      6.19 o 
  -4   8   4      445.09      461.49      8.23 o 
  -3   8   4     1192.99     1169.16     13.61 o 
  -2   8   4      992.55      926.17     11.91 o 
  -1   8   4      365.76      335.06      6.85 o 
   0   8   4      720.77      617.27      9.11 o 
   1   8   4     1856.00     1829.10     17.59 o 
   2   8   4     1128.69     1126.26     13.61 o 
   3   8   4      667.74      709.66     10.45 o 
   4   8   4      479.11      468.82      8.77 o 
   5   8   4       64.01       77.73      5.58 o 
   6   8   4       50.15       54.91      5.85 o 
   7   8   4       11.48       13.42      6.13 o 
   8   8   4       11.17        2.76      6.24 o 
  -8   9   4        4.10       -0.43      4.81 o 
  -7   9   4        2.55        5.15      5.01 o 
  -6   9   4        8.59       14.06      5.51 o 
  -5   9   4       51.57       48.23      6.49 o 
  -4   9   4       70.55       67.82      5.08 o 
  -3   9   4       34.92       39.81      4.79 o 
  -2   9   4       14.25       16.73      4.94 o 
  -1   9   4      125.19      108.53      5.53 o 
   0   9   4       13.17       14.75      3.65 o 
   1   9   4       46.71       49.42      4.94 o 
   2   9   4      111.46      114.96      5.81 o 
   3   9   4       26.73       17.16      4.23 o 
   4   9   4        9.39       11.44      4.15 o 
   5   9   4       10.86       13.45      4.38 o 
   6   9   4       11.12       11.01      4.13 o 
   7   9   4        8.85        3.90      6.47 o 
  -8  10   4       32.13       28.33      8.44 o 
  -7  10   4      200.10      214.91     10.26 o 
  -6  10   4      194.06      212.19      9.54 o 
  -5  10   4      207.74      236.01      9.54 o 
  -4  10   4      303.17      308.30      8.94 o 
  -3  10   4       98.43      112.03      6.05 o 
  -2  10   4     1111.30     1064.10     15.47 o 
  -1  10   4      954.27      969.59     14.64 o 
   0  10   4       30.29       34.88      5.01 o 
   1  10   4       43.00       49.24      5.59 o 
   2  10   4       19.82       28.23      4.82 o 
   3  10   4      498.41      541.31     11.43 o 
   4  10   4       80.78       76.06      6.61 o 
   5  10   4       88.11       81.58     21.33 o 
   6  10   4       88.65       86.70     11.37 o 
   7  10   4      125.13      126.13     24.92 o 
  -7  11   4       12.78        9.42      6.05 o 
  -6  11   4        2.21        4.13      5.12 o 
  -5  11   4        2.31        2.76      4.42 o 
  -4  11   4        0.98        1.79      4.13 o 
  -3  11   4        7.92        6.08      4.29 o 
  -2  11   4        0.10        2.28      3.99 o 
  -1  11   4       10.37        4.94      4.00 o 
   0  11   4       72.82       70.45      6.03 o 
   1  11   4       42.87       41.86      5.56 o 
   2  11   4        6.94        5.33      4.46 o 
   3  11   4        9.19       10.07      4.89 o 
   4  11   4       21.73       16.90      6.36 o 
   5  11   4        0.70        4.17      4.61 o 
   6  11   4        2.98        2.10      4.13 o 
  -6  12   4       25.38       22.80      7.46 o 
  -5  12   4      152.59      160.56      9.70 o 
  -4  12   4      541.13      562.24     14.47 o 
  -3  12   4       87.58      101.84      7.70 o 
  -2  12   4       37.03       40.30      5.92 o 
  -1  12   4      284.33      320.98      9.70 o 
   0  12   4      726.45      739.51     16.65 o 
   1  12   4      194.96      204.84      9.25 o 
   2  12   4       45.81       60.98      6.76 o 
   3  12   4      351.50      385.36     11.40 o 
   4  12   4      159.66      170.04      9.11 o 
   5  12   4       25.51       19.63      7.53 o 
   6  12   4       20.78       13.94      9.28 o 
  -5  13   4        1.84        3.75      4.97 o 
  -4  13   4      101.09      108.09      8.85 o 
  -3  13   4       70.64       64.93      7.41 o 
  -2  13   4        8.19       13.93      6.49 o 
  -1  13   4        3.05        4.33      6.15 o 
   0  13   4        3.95        1.75      4.23 o 
   1  13   4      161.84      179.62     17.41 o 
   2  13   4        4.94        6.00      5.09 o 
   3  13   4       12.16       14.70      6.83 o 
   4  13   4       21.98       16.03      6.12 o 
   5  13   4        4.15        2.85      5.36 o 
  -4  14   4       33.97       24.78      8.23 o 
  -3  14   4       55.78       40.19      9.19 o 
  -2  14   4       78.29       88.51      9.74 o 
  -1  14   4      281.17      331.79     11.75 o 
   0  14   4      194.92      208.42     12.65 o 
   1  14   4      162.55      154.28     11.60 o 
   2  14   4      191.47      211.42     10.28 o 
   3  14   4       79.44       82.42      8.76 o 
   4  14   4       79.51       68.47     15.08 o 
  -3  15   4        8.04        5.37      7.29 o 
  -2  15   4       12.41        6.25      5.87 o 
  -1  15   4        1.27       -1.43      4.96 o 
   0  15   4        8.19        7.11      5.71 o 
   1  15   4        0.41        6.70      5.70 o 
   2  15   4       16.80       15.53      7.11 o 
 -10   1   5       14.17       19.45      6.85 o 
  -9   1   5      118.34      135.85      8.05 o 
  -8   1   5       17.80       19.98      3.41 o 
  -7   1   5      222.57      251.67      5.77 o 
  -6   1   5      629.14      600.51      7.52 o 
  -5   1   5      501.74      462.40      5.71 o 
  -4   1   5     1549.17     1546.75     13.32 o 
  -3   1   5      204.80      158.18      2.32 o 
  -2   1   5     2252.30     2199.62     12.66 o 
  -1   1   5        6.73       10.31      0.63 o 
   0   1   5    13473.93    14960.35    178.35 o 
   1   1   5    18014.86    19741.08    361.51 o 
   2   1   5      214.03      155.83      3.92 o 
   3   1   5     1049.98      993.82     12.72 o 
   4   1   5      124.17      119.33      5.13 o 
   5   1   5      564.35      565.37     17.34 o 
   6   1   5        2.88        5.23      6.20 o 
   7   1   5       24.03       27.10      9.24 o 
   8   1   5      164.90      165.50    101.00 o 
   9   1   5        5.79       -0.01      5.64 o 
 -10   2   5        0.76        4.90      6.72 o 
  -9   2   5        0.03       -4.17      4.17 o 
  -8   2   5       13.04        9.70      3.44 o 
  -7   2   5       86.04       82.20      4.63 o 
  -6   2   5      145.76      137.84      5.17 o 
  -5   2   5      460.33      475.55      8.88 o 
  -4   2   5      471.44      479.25      6.57 o 
  -3   2   5     2487.42     2631.96     18.25 o 
  -2   2   5      128.15      126.04      3.17 o 
  -1   2   5        5.76        4.01      1.27 o 
   0   2   5     1448.72     1436.81     10.00 o 
   1   2   5     7940.21     8196.29     55.15 o 
   2   2   5      566.71      540.61      6.37 o 
   3   2   5     1232.84     1297.67     16.67 o 
   4   2   5       73.82       80.85      3.35 o 
   5   2   5        1.12        5.80      2.73 o 
   6   2   5       44.49       41.90      3.65 o 
   7   2   5       93.38      106.05     11.59 o 
   8   2   5        0.57       -1.99      7.32 o 
   9   2   5        0.00       -0.08      5.36 o 
 -10   3   5       38.31       38.40      8.90 o 
  -9   3   5       61.68       65.68      7.51 o 
  -8   3   5       10.87       21.38      4.09 o 
  -7   3   5       79.88       87.32      6.50 o 
  -6   3   5     1053.98     1052.41     14.65 o 
  -5   3   5     3595.59     3618.04     32.84 o 
  -4   3   5     2364.03     2285.44     16.01 o 
  -3   3   5      456.85      330.81      3.87 o 
  -2   3   5      525.28      428.41      3.52 o 
  -1   3   5      130.73      164.50      2.88 o 
   0   3   5       54.76       56.88      2.20 o 
   1   3   5     3035.10     2908.73     20.10 o 
   2   3   5     2428.75     2503.27     20.56 o 
   3   3   5      554.26      462.18      5.48 o 
   4   3   5      532.23      582.47      9.90 o 
   5   3   5      877.90      919.36     11.91 o 
   6   3   5      243.96      282.29      6.55 o 
   7   3   5       76.66       78.52     11.35 o 
   8   3   5       21.66        0.77      7.09 o 
   9   3   5       22.52        2.48     11.54 o 
 -10   4   5        3.36        8.24      7.03 o 
  -9   4   5       22.68       18.74      5.06 o 
  -8   4   5       49.80       44.48      4.66 o 
  -7   4   5        4.18        5.85      3.69 o 
  -6   4   5       30.68       26.43      4.96 o 
  -5   4   5        0.47        2.04      2.08 o 
  -4   4   5      215.90      217.79      4.10 o 
  -3   4   5     1321.70     1326.54     10.29 o 
  -2   4   5     1071.53      968.83      8.03 o 
  -1   4   5     2857.84     2906.12     18.02 o 
   0   4   5      142.25      146.89      3.21 o 
   1   4   5      259.22      300.74      4.34 o 
   2   4   5      107.87      110.91      4.08 o 
   3   4   5      111.62      124.59      4.22 o 
   4   4   5        0.91       -0.31      1.47 o 
   5   4   5        5.13        8.48      3.26 o 
   6   4   5       21.60       20.96      5.33 o 
   7   4   5       26.38       20.61      8.01 o 
   8   4   5       10.77       -0.17      5.19 o 
   9   4   5        0.12       -0.85     10.53 o 
  -9   5   5       40.57       35.59      9.35 o 
  -8   5   5       58.01       70.26      7.15 o 
  -7   5   5      579.88      641.79     11.83 o 
  -6   5   5      379.90      396.98      7.54 o 
  -5   5   5      674.78      696.40      8.65 o 
  -4   5   5       15.06        7.19      2.01 o 
  -3   5   5      379.04      353.81      4.45 o 
  -2   5   5     4752.24     4734.88     31.52 o 
  -1   5   5      207.48      184.93      3.32 o 
   0   5   5     1131.14      974.45      8.34 o 
   1   5   5      302.61      219.63      4.74 o 
   2   5   5     1540.60     1521.29     14.72 o 
   3   5   5     1242.76     1294.01     16.36 o 
   4   5   5      389.30      397.67      7.79 o 
   5   5   5       99.54      103.55      4.46 o 
   6   5   5        4.28        9.77      5.06 o 
   7   5   5      124.78      147.63     21.40 o 
   8   5   5      103.06        3.64      7.80 o 
   9   5   5        4.86        0.18      5.87 o 
  -9   6   5       25.97       13.22      9.40 o 
  -8   6   5       18.59       25.53      7.22 o 
  -7   6   5        1.03        0.16      2.66 o 
  -6   6   5       10.33       15.77      3.53 o 
  -5   6   5        5.91        3.53      2.66 o 
  -4   6   5        0.17        0.94      1.77 o 
  -3   6   5       37.31       37.18      2.76 o 
  -2   6   5       93.93      103.63      3.41 o 
  -1   6   5      152.65      123.30      3.59 o 
   0   6   5      509.38      547.89      7.22 o 
   1   6   5      380.17      429.78      6.66 o 
   2   6   5       25.73       23.21      3.89 o 
   3   6   5       11.01        6.50      3.21 o 
   4   6   5        6.96        8.38      2.83 o 
   5   6   5       24.09       26.41      2.66 o 
   6   6   5       72.97       76.35      6.31 o 
   7   6   5        1.72        1.59      4.06 o 
   8   6   5        2.23        0.73      4.91 o 
  -9   7   5       35.19       29.05     11.56 o 
  -8   7   5       28.25       34.14      7.68 o 
  -7   7   5       15.55       18.28      5.30 o 
  -6   7   5       22.61       26.22      4.48 o 
  -5   7   5      725.11      735.95     11.30 o 
  -4   7   5      406.26      396.83      7.28 o 
  -3   7   5      345.63      334.66      5.90 o 
  -2   7   5     1449.30     1383.61     13.42 o 
  -1   7   5     1385.19     1411.04     13.55 o 
   0   7   5     1437.05     1351.15     13.28 o 
   1   7   5     1327.88     1145.80     12.28 o 
   2   7   5     1309.84     1289.30     14.87 o 
   3   7   5      866.66      879.12     12.84 o 
   4   7   5      560.34      565.69      9.89 o 
   5   7   5       48.98       63.37      5.07 o 
   6   7   5       14.48       10.54      3.19 o 
   7   7   5       57.72       53.13     16.34 o 
   8   7   5       69.90       43.47     17.97 o 
  -9   8   5        1.97        4.06      6.72 o 
  -8   8   5       43.05       36.76      9.03 o 
  -7   8   5       41.98       51.67      6.27 o 
  -6   8   5        0.02        2.14      3.23 o 
  -5   8   5        7.36       10.93      3.63 o 
  -4   8   5        0.07        3.01      3.12 o 
  -3   8   5      106.98      126.19      5.34 o 
  -2   8   5      131.72      150.92      5.02 o 
  -1   8   5        4.92        8.59      2.99 o 
   0   8   5        0.10        0.84      2.35 o 
   1   8   5      478.56      459.92      8.45 o 
   2   8   5       30.87       45.70      4.36 o 
   3   8   5      205.04      206.48      7.64 o 
   4   8   5      231.64      214.13      7.58 o 
   5   8   5       43.94       33.44      5.27 o 
   6   8   5        0.05        0.50      3.05 o 
   7   8   5        1.56       -2.98      5.09 o 
   8   8   5        3.25        2.97      4.99 o 
  -8   9   5       40.69       32.32     10.59 o 
  -7   9   5       70.79       62.66     14.20 o 
  -6   9   5      410.31      445.40     10.93 o 
  -5   9   5      406.70      431.62      9.17 o 
  -4   9   5      221.88      235.57      7.04 o 
  -3   9   5      218.10      216.89      7.31 o 
  -2   9   5      816.92      792.06     10.81 o 
  -1   9   5      540.34      536.16      8.86 o 
   0   9   5       30.37       38.45      4.29 o 
   1   9   5       12.59       11.67      4.15 o 
   2   9   5      667.68      703.69     10.91 o 
   3   9   5      490.49      488.96     10.12 o 
   4   9   5       48.77       45.09      5.28 o 
   5   9   5      188.06      237.25      8.00 o 
   6   9   5      148.54      165.24      8.75 o 
   7   9   5        5.28        7.09      5.78 o 
  -8  10   5        1.10        2.40      5.54 o 
  -7  10   5        1.61       -2.62      6.56 o 
  -6  10   5        1.58        3.09      4.02 o 
  -5  10   5       11.03       12.94      4.91 o 
  -4  10   5       49.85       43.00      5.86 o 
  -3  10   5      138.79      151.25      6.36 o 
  -2  10   5       26.97       24.30      4.88 o 
  -1  10   5      336.84      331.36      8.57 o 
   0  10   5      204.49      184.89      6.86 o 
   1  10   5       16.70       14.39      4.91 o 
   2  10   5       73.36       63.41      6.00 o 
   3  10   5        3.65        6.71      4.23 o 
   4  10   5        1.54        0.06      3.18 o 
   5  10   5        0.98        0.31      2.51 o 
   6  10   5        3.48        4.58      7.43 o 
   7  10   5        0.82       -3.53      6.12 o 
  -7  11   5      111.53      118.44     23.26 o 
  -6  11   5       95.82      105.30     15.69 o 
  -5  11   5      124.67      127.74      8.44 o 
  -4  11   5      254.15      275.34     10.13 o 
  -3  11   5      363.06      376.46      9.40 o 
  -2  11   5      623.47      609.60     12.58 o 
  -1  11   5       17.41       30.73      6.23 o 
   0  11   5        2.91        7.00      4.41 o 
   1  11   5      340.42      342.82      9.81 o 
   2  11   5      377.81      407.30     10.90 o 
   3  11   5      469.20      517.22     12.28 o 
   4  11   5       57.47       54.71     15.90 o 
   5  11   5       83.45       35.78     23.12 o 
   6  11   5       40.57       10.59      8.77 o 
  -6  12   5       20.20       20.26      6.42 o 
  -5  12   5        2.75        6.01      5.08 o 
  -4  12   5        3.05        0.12      3.48 o 
  -3  12   5      308.51      282.49      9.45 o 
  -2  12   5      183.60      167.16      8.73 o 
  -1  12   5        0.47        1.01      3.86 o 
   0  12   5       96.92       86.47      7.13 o 
   1  12   5       40.04       39.16      6.75 o 
   2  12   5       18.46       15.05      5.50 o 
   3  12   5        0.01       -1.04      3.69 o 
   4  12   5        1.47       -0.25      4.16 o 
   5  12   5        1.86        2.09      5.32 o 
  -5  13   5       44.39       40.90      7.73 o 
  -4  13   5      183.19      194.33      9.58 o 
  -3  13   5      150.41      173.33      9.37 o 
  -2  13   5       29.48       27.36      6.01 o 
  -1  13   5      260.42      268.53     10.73 o 
   0  13   5      455.48      455.97     12.79 o 
   1  13   5      246.07      281.34     11.42 o 
   2  13   5      120.61      141.86     11.21 o 
   3  13   5       14.07        7.96      5.08 o 
   4  13   5       25.57       17.03      7.53 o 
   5  13   5       63.30       42.05     19.13 o 
  -4  14   5        3.45        6.90      6.25 o 
  -3  14   5        0.45       -0.59      4.97 o 
  -2  14   5        6.55        9.65      7.72 o 
  -1  14   5       23.58       28.20      7.44 o 
   0  14   5       13.56       11.13      7.21 o 
   1  14   5        2.76       -5.11      5.46 o 
   2  14   5        1.21        2.63      4.47 o 
   3  14   5        0.01        2.03      5.99 o 
  -2  15   5       63.05       53.37     10.44 o 
  -1  15   5      112.23       96.98     15.58 o 
   0  15   5       69.82       69.86     11.74 o 
   1  15   5      112.95       94.42     12.17 o 
   2  15   5      132.18      116.48     20.98 o 
 -10   0   6       17.04       21.52      8.91 o 
  -9   0   6       40.89       43.69      6.23 o 
  -8   0   6       82.73       90.56     18.28 o 
  -7   0   6      243.74      256.73      8.26 o 
  -6   0   6      340.86      385.82      9.26 o 
  -5   0   6      822.94      850.70     11.30 o 
  -4   0   6     1753.83     1746.11     20.75 o 
  -3   0   6      578.87      713.98     14.08 o 
  -2   0   6     1163.49     1107.96     10.98 o 
  -1   0   6       32.96       36.30      1.96 o 
   0   0   6     2745.40     2514.78     24.67 o 
   1   0   6     2749.97     2790.84     29.95 o 
   2   0   6      922.50      743.71     19.05 o 
   3   0   6     1201.55     1348.04     19.74 o 
   4   0   6      321.92      291.74    162.28 o 
   5   0   6      442.64      484.00     20.84 o 
   6   0   6       53.02       53.73     13.53 o 
   7   0   6      139.38      155.04     31.60 o 
   8   0   6      103.09        1.83     11.44 o 
   9   0   6       11.32       -1.02     18.68 o 
 -10   1   6        0.25       -0.76      3.19 o 
  -9   1   6        0.23        0.53      2.31 o 
  -8   1   6        1.17       -1.26      2.55 o 
  -7   1   6       31.29       32.06      3.54 o 
  -6   1   6        2.42        2.87      2.07 o 
  -5   1   6      379.61      383.88      5.12 o 
  -4   1   6      576.75      579.41      5.94 o 
  -3   1   6     1797.79     1924.60     12.66 o 
  -2   1   6      141.04      124.37      1.18 o 
  -1   1   6       66.32       56.90      1.74 o 
   0   1   6       13.55       29.18      1.62 o 
   1   1   6      156.91      198.07      3.11 o 
   2   1   6      122.03      102.96      2.59 o 
   3   1   6      204.39      195.45      4.93 o 
   4   1   6        9.08        9.44      1.59 o 
   5   1   6       48.37       43.49      2.16 o 
   6   1   6        0.84       -2.96      6.01 o 
   7   1   6      205.11      262.93     19.57 o 
   8   1   6        0.41       -0.76      7.01 o 
   9   1   6        8.60        0.22      5.81 o 
 -10   2   6       13.91       10.04      4.85 o 
  -9   2   6       98.92      126.93      6.13 o 
  -8   2   6      214.08      242.84      6.48 o 
  -7   2   6      148.56      165.04      4.91 o 
  -6   2   6      247.54      260.75      6.28 o 
  -5   2   6     2224.61     2318.70     24.83 o 
  -4   2   6      772.48      739.03      7.27 o 
  -3   2   6     2884.92     2717.29     18.63 o 
  -2   2   6      632.43      559.76      6.85 o 
  -1   2   6      880.26      834.33      5.25 o 
   0   2   6     7218.38     7219.31     48.67 o 
   1   2   6     5937.34     5585.57     42.39 o 
   2   2   6      422.54      443.37      5.52 o 
   3   2   6      729.39      710.34     11.87 o 
   4   2   6      464.54      504.17     11.83 o 
   5   2   6       95.90       99.00      3.62 o 
   6   2   6       35.93       36.24      2.52 o 
   7   2   6      189.94      240.77     14.67 o 
   8   2   6       32.88        0.61      6.56 o 
   9   2   6       14.51        0.73      6.92 o 
 -10   3   6        0.84        3.76      6.09 o 
  -9   3   6       30.16       23.88      5.53 o 
  -8   3   6        1.51       -0.07      2.36 o 
  -7   3   6        0.06        1.35      3.20 o 
  -6   3   6       17.25       15.70      4.04 o 
  -5   3   6        4.07        9.31      2.78 o 
  -4   3   6      270.09      280.54      5.23 o 
  -3   3   6      621.55      611.99      5.02 o 
  -2   3   6      186.58      242.13      2.51 o 
  -1   3   6      513.76      430.71      4.17 o 
   0   3   6      124.17      111.28      2.79 o 
   1   3   6     1107.47     1025.92      8.35 o 
   2   3   6      220.63      221.18      3.21 o 
   3   3   6        0.07       -0.70      2.81 o 
   4   3   6        1.49        2.31      3.09 o 
   5   3   6       27.24       25.57      3.57 o 
   6   3   6        0.65        0.49      1.95 o 
   7   3   6       30.24       21.49      5.50 o 
   8   3   6        6.05        1.44      7.41 o 
   9   3   6        0.03        0.07      8.93 o 
 -10   4   6        9.22        7.58      7.14 o 
  -9   4   6       18.10       20.42      4.90 o 
  -8   4   6      142.00      148.80      7.11 o 
  -7   4   6      596.73      603.47     15.46 o 
  -6   4   6      156.26      175.04      6.69 o 
  -5   4   6      284.38      289.37      5.86 o 
  -4   4   6      326.75      309.44      4.68 o 
  -3   4   6     1021.94      970.09      7.30 o 
  -2   4   6     1149.27     1096.83      8.18 o 
  -1   4   6      147.44       93.36      2.38 o 
   0   4   6     3591.87     3659.85     26.30 o 
   1   4   6      376.52      305.91      4.40 o 
   2   4   6     2001.65     2026.02     18.51 o 
   3   4   6        3.06       12.22      2.03 o 
   4   4   6       82.52       95.78      5.91 o 
   5   4   6      439.74      500.12      8.90 o 
   6   4   6       76.56       93.17      5.38 o 
   7   4   6      148.17      145.74     31.22 o 
   8   4   6       53.71        0.86      6.38 o 
   9   4   6       12.92        4.60     10.14 o 
  -9   5   6       11.59        9.89      4.98 o 
  -8   5   6       42.09       43.85      5.52 o 
  -7   5   6       37.69       39.68      6.04 o 
  -6   5   6       28.70       25.00      3.40 o 
  -5   5   6      275.71      278.62      5.40 o 
  -4   5   6       55.37       67.27      3.40 o 
  -3   5   6        6.10       19.98      1.99 o 
  -2   5   6        9.82        7.45      1.70 o 
  -1   5   6     2062.57     2066.18     14.50 o 
   0   5   6      815.99      961.57      8.61 o 
   1   5   6      296.27      314.77      6.27 o 
   2   5   6      137.93      164.46      5.62 o 
   3   5   6       63.97       85.34      3.93 o 
   4   5   6       10.69       10.80      2.96 o 
   5   5   6        5.51        7.33      3.66 o 
   6   5   6       74.07       76.85      5.82 o 
   7   5   6       12.03       13.30      5.60 o 
   8   5   6        2.52        4.34      9.02 o 
  -9   6   6        9.20       10.23      5.44 o 
  -8   6   6        6.57        6.61      5.14 o 
  -7   6   6      349.06      375.76     10.28 o 
  -6   6   6      286.48      326.63      7.14 o 
  -5   6   6     1405.41     1363.91     13.55 o 
  -4   6   6      187.01      194.03      4.75 o 
  -3   6   6      930.82      940.94      8.80 o 
  -2   6   6     1239.12     1171.73     10.35 o 
  -1   6   6       10.68        7.35      2.36 o 
   0   6   6     2181.14     2073.49     17.42 o 
   1   6   6     1405.99     1469.37     16.65 o 
   2   6   6     2057.32     1924.92     19.33 o 
   3   6   6     1044.01     1148.27     15.35 o 
   4   6   6      232.40      232.78      8.47 o 
   5   6   6      140.44      152.36      9.80 o 
   6   6   6        2.61        5.60      5.32 o 
   7   6   6       85.96       87.19     23.70 o 
   8   6   6       27.59       22.63     12.34 o 
  -9   7   6        3.98        1.20      5.05 o 
  -8   7   6       13.08        7.50      6.67 o 
  -7   7   6       32.15       38.34      5.10 o 
  -6   7   6       23.11       20.38      3.70 o 
  -5   7   6      161.30      160.90      5.54 o 
  -4   7   6       43.41       49.76      3.87 o 
  -3   7   6       26.18       36.85      2.86 o 
  -2   7   6      314.40      389.19      6.24 o 
  -1   7   6        4.37        4.58      2.25 o 
   0   7   6      156.42      137.64      4.47 o 
   1   7   6      495.15      444.92      8.89 o 
   2   7   6       40.24       36.32      4.29 o 
   3   7   6        2.45        3.57      3.33 o 
   4   7   6        3.51        1.79      3.76 o 
   5   7   6      157.73      169.82      7.73 o 
   6   7   6        9.03        6.93      5.54 o 
   7   7   6        9.08        3.24      4.49 o 
   8   7   6        4.31        5.14      8.44 o 
  -9   8   6       16.89        5.34      8.26 o 
  -8   8   6       67.22       42.58     21.84 o 
  -7   8   6      114.97      128.72      7.89 o 
  -6   8   6      291.94      318.28      9.29 o 
  -5   8   6      184.77      203.80      6.11 o 
  -4   8   6       59.50       75.26      4.80 o 
  -3   8   6      192.97      195.19      5.27 o 
  -2   8   6      306.28      297.48      6.32 o 
  -1   8   6      918.60      871.27     11.23 o 
   0   8   6      834.12      870.46     10.83 o 
   1   8   6      172.14      150.02      5.44 o 
   2   8   6      786.81      821.32     11.77 o 
   3   8   6      291.16      282.87      9.21 o 
   4   8   6      227.81      275.82      8.54 o 
   5   8   6       62.93       75.50      5.15 o 
   6   8   6       13.69       10.88      5.58 o 
   7   8   6       50.64       35.51     12.33 o 
  -8   9   6        7.56        5.10      4.86 o 
  -7   9   6        0.67       -0.52      4.09 o 
  -6   9   6        2.23       -3.18      3.93 o 
  -5   9   6        2.52        2.21      3.25 o 
  -4   9   6        3.09        4.88      3.43 o 
  -3   9   6      137.38      153.04      6.36 o 
  -2   9   6      148.28      151.65      5.83 o 
  -1   9   6      187.70      202.58      6.24 o 
   0   9   6      575.63      534.59      9.04 o 
   1   9   6        9.28       11.97      3.73 o 
   2   9   6      161.65      143.72      7.07 o 
   3   9   6       32.08       28.33      6.03 o 
   4   9   6       19.57        7.84      4.72 o 
   5   9   6        3.38        0.12      3.02 o 
   6   9   6       52.74       35.96      9.59 o 
   7   9   6        6.36        6.92      5.96 o 
  -8  10   6       62.75       45.22     11.21 o 
  -7  10   6      134.06      114.57     15.79 o 
  -6  10   6      236.19      251.20      8.56 o 
  -5  10   6      162.57      186.07      8.77 o 
  -4  10   6       45.63       53.02      6.93 o 
  -3  10   6      314.41      324.03      8.20 o 
  -2  10   6      836.62      835.52     14.09 o 
  -1  10   6      295.54      316.55      8.29 o 
   0  10   6      232.83      227.00      7.80 o 
   1  10   6      726.45      738.58     13.34 o 
   2  10   6      220.97      221.59     10.87 o 
   3  10   6      174.62      194.42      8.73 o 
   4  10   6       11.59       14.08      4.83 o 
   5  10   6       49.24       59.19     15.98 o 
   6  10   6       58.31       42.66     17.49 o 
   7  10   6       23.54       40.41     10.94 o 
  -7  11   6        0.14       -1.80      4.38 o 
  -6  11   6       22.50       24.43      6.24 o 
  -5  11   6        5.77        6.16      4.84 o 
  -4  11   6       10.05        5.61      4.18 o 
  -3  11   6      128.43      121.87      7.42 o 
  -2  11   6        0.03        1.95      3.77 o 
  -1  11   6       25.16       25.04      5.40 o 
   0  11   6        9.51       12.09      4.87 o 
   1  11   6        0.63        6.08      4.52 o 
   2  11   6       34.01       32.35      6.57 o 
   3  11   6        0.84       -0.68      4.18 o 
   4  11   6        6.92        2.70      4.68 o 
   5  11   6       80.05       -0.27      5.55 o 
   6  11   6       18.61        0.26      4.68 o 
  -6  12   6       96.16       81.87     10.67 o 
  -5  12   6      223.00      236.56     10.95 o 
  -4  12   6      269.04      276.46      9.57 o 
  -3  12   6       66.34       61.93      6.33 o 
  -2  12   6       48.27       48.20      6.25 o 
  -1  12   6      151.07      185.36      8.48 o 
   0  12   6      176.49      178.64      8.34 o 
   1  12   6      201.60      231.14      9.17 o 
   2  12   6      152.02      181.63      9.35 o 
   3  12   6      143.18      159.97      8.89 o 
   4  12   6      103.79       97.71     26.83 o 
   5  12   6       49.53        8.50      7.68 o 
  -5  13   6        1.61        5.15      5.45 o 
  -4  13   6       55.59       53.63     10.24 o 
  -3  13   6       74.32       66.22      8.24 o 
  -2  13   6        1.91        0.89      3.33 o 
  -1  13   6       35.28       33.21      6.33 o 
   0  13   6        3.17       -5.57      5.67 o 
   1  13   6        7.77        9.50      5.83 o 
   2  13   6        0.79       -4.49      5.62 o 
   3  13   6        0.01        0.14      3.56 o 
   4  13   6        0.18       -2.58      5.64 o 
  -4  14   6       12.55        7.45      6.07 o 
  -3  14   6       71.93       75.09      8.35 o 
  -2  14   6       91.98      124.31      9.35 o 
  -1  14   6      304.44      328.83     12.71 o 
   0  14   6      161.28      167.09      9.88 o 
   1  14   6       33.34       28.12      7.10 o 
   2  14   6       52.69       30.57      8.93 o 
   3  14   6       73.64       46.47     12.98 o 
  -2  15   6       23.09       25.43      9.63 o 
  -1  15   6       37.26       34.85      8.98 o 
   0  15   6       13.59        8.98      8.92 o 
   1  15   6        0.26        1.01      6.35 o 
 -10   1   7       17.15       13.53      4.53 o 
  -9   1   7       62.03       70.79      5.20 o 
  -8   1   7      469.28      526.84      9.23 o 
  -7   1   7      192.61      219.61      5.02 o 
  -6   1   7      166.64      168.87      4.59 o 
  -5   1   7      634.39      613.75      7.51 o 
  -4   1   7      333.30      288.87      3.74 o 
  -3   1   7      148.25      124.60      2.78 o 
  -2   1   7       58.13       56.60      1.03 o 
  -1   1   7     2692.75     2476.36     15.44 o 
   0   1   7      896.12      809.91      6.64 o 
   1   1   7     4596.89     4526.28     31.45 o 
   2   1   7     4134.58     4242.55     34.83 o 
   3   1   7      117.17      119.61      2.58 o 
   4   1   7      120.21      124.89     15.13 o 
   5   1   7      350.73      338.73      8.62 o 
   6   1   7      244.08      284.05     17.98 o 
   7   1   7       68.34        0.27      6.05 o 
   8   1   7       21.84       -0.06      7.38 o 
   9   1   7        3.73        0.33      7.14 o 
 -10   2   7        1.20        5.06      4.26 o 
  -9   2   7        0.30        1.45      2.80 o 
  -8   2   7        0.99       -0.47      2.39 o 
  -7   2   7       20.93       19.40      2.89 o 
  -6   2   7      206.43      230.50      5.09 o 
  -5   2   7      120.47      112.33      3.66 o 
  -4   2   7      353.31      380.34      4.60 o 
  -3   2   7     1221.65     1288.95     10.22 o 
  -2   2   7       19.16       17.35      2.30 o 
  -1   2   7      282.94      271.87      2.65 o 
   0   2   7      362.83      341.88      4.57 o 
   1   2   7       24.73       36.31      2.32 o 
   2   2   7      631.39      685.62      8.02 o 
   3   2   7      929.65      897.06      9.74 o 
   4   2   7        0.84        2.40      3.60 o 
   5   2   7       31.94       35.64      2.92 o 
   6   2   7        1.51       -0.24      1.78 o 
   7   2   7       18.83       -0.81      6.58 o 
   8   2   7       10.59       -0.24      5.64 o 
   9   2   7        0.25        0.63      8.32 o 
 -10   3   7       19.87       17.90      5.59 o 
  -9   3   7       50.33       59.50      4.90 o 
  -8   3   7      104.48      136.45      5.59 o 
  -7   3   7        3.78        8.84      2.95 o 
  -6   3   7      577.04      602.80     11.11 o 
  -5   3   7     3417.26     3573.37     28.99 o 
  -4   3   7      423.31      419.50      5.20 o 
  -3   3   7      824.47      783.35      7.35 o 
  -2   3   7      362.71      305.54      5.44 o 
  -1   3   7     2944.27     2817.21     20.31 o 
   0   3   7     5132.39     5009.66     31.61 o 
   1   3   7      984.20      966.12      7.73 o 
   2   3   7      522.87      433.97      5.46 o 
   3   3   7      573.44      616.09     12.03 o 
   4   3   7      217.54      209.59      8.50 o 
   5   3   7      334.28      383.18     10.58 o 
   6   3   7       81.21       92.04      5.85 o 
   7   3   7       57.75       34.25     23.08 o 
   8   3   7       17.63        1.85      6.96 o 
   9   3   7       33.32        0.88      7.55 o 
 -10   4   7        5.03        7.61      6.19 o 
  -9   4   7       25.16       20.23      5.05 o 
  -8   4   7       38.09       38.04      5.98 o 
  -7   4   7       98.07      104.79      6.60 o 
  -6   4   7       39.47       39.48      4.73 o 
  -5   4   7       77.80       77.91      4.28 o 
  -4   4   7      205.65      223.51      3.57 o 
  -3   4   7      105.64       99.34      3.72 o 
  -2   4   7       11.62       10.06      1.36 o 
  -1   4   7      216.42      247.82      4.24 o 
   0   4   7        3.12        4.43      1.68 o 
   1   4   7       11.99       20.28      2.47 o 
   2   4   7      625.43      644.29      7.11 o 
   3   4   7       35.16       44.76      4.27 o 
   4   4   7        0.01        1.43      3.26 o 
   5   4   7        0.74        1.73      3.48 o 
   6   4   7        1.64        0.78      2.76 o 
   7   4   7       12.45       17.77      6.05 o 
   8   4   7        0.03        0.68     17.26 o 
  -9   5   7       36.13       31.39      8.97 o 
  -8   5   7      168.60      178.60      7.43 o 
  -7   5   7      410.87      440.43     13.69 o 
  -6   5   7       76.29       97.17      6.25 o 
  -5   5   7      695.24      702.76      8.32 o 
  -4   5   7       69.99       64.70      2.50 o 
  -3   5   7      495.32      442.45      4.56 o 
  -2   5   7     3512.63     3646.30     24.86 o 
  -1   5   7     1585.89     1503.64     11.28 o 
   0   5   7     1581.81     1511.02     13.76 o 
   1   5   7      344.03      278.70      5.29 o 
   2   5   7     1041.34     1097.33     13.65 o 
   3   5   7      351.31      344.55      7.92 o 
   4   5   7      212.16      239.53      6.67 o 
   5   5   7      289.25      315.34      7.99 o 
   6   5   7       50.82       64.71      7.46 o 
   7   5   7      130.54      142.60     21.65 o 
   8   5   7       20.55       12.12     10.40 o 
  -9   6   7        4.95       -0.98      8.71 o 
  -8   6   7       11.84       11.81      4.85 o 
  -7   6   7        9.55       11.38      4.38 o 
  -6   6   7      210.97      239.03      6.01 o 
  -5   6   7      424.25      431.92      6.69 o 
  -4   6   7      236.98      231.73      4.68 o 
  -3   6   7        0.69        1.13      1.21 o 
  -2   6   7      113.70      105.20      3.36 o 
  -1   6   7      368.15      370.22      4.94 o 
   0   6   7        0.57        0.51      1.62 o 
   1   6   7       17.33       22.29      3.37 o 
   2   6   7        5.66       11.41      3.38 o 
   3   6   7        4.51        4.31      2.70 o 
   4   6   7        5.59        8.03      3.79 o 
   5   6   7       96.55       92.74      6.26 o 
   6   6   7        9.94        5.51      4.37 o 
   7   6   7        0.25        0.14      3.83 o 
   8   6   7        1.32        2.29      7.65 o 
  -9   7   7       42.97       25.04     18.00 o 
  -8   7   7       68.09       58.78     19.44 o 
  -7   7   7      153.00      159.47      9.35 o 
  -6   7   7      362.21      389.21      7.42 o 
  -5   7   7      240.06      252.73      6.61 o 
  -4   7   7       83.56       80.23      3.85 o 
  -3   7   7       94.54       93.23      3.95 o 
  -2   7   7      697.67      673.58      7.90 o 
  -1   7   7      978.08     1009.32     10.44 o 
   0   7   7     1042.17     1001.76     11.94 o 
   1   7   7      160.54      163.12      5.44 o 
   2   7   7     1254.39     1235.97     17.16 o 
   3   7   7      638.14      618.53     11.63 o 
   4   7   7      283.52      299.00      7.91 o 
   5   7   7       26.56       30.31      4.16 o 
   6   7   7        9.40       11.04      5.17 o 
   7   7   7       59.55       61.98     15.46 o 
   8   7   7       33.02       22.60     12.37 o 
  -8   8   7       17.34        4.35      6.65 o 
  -7   8   7        2.91        2.81      4.22 o 
  -6   8   7        8.77        4.78      3.52 o 
  -5   8   7       10.44       14.37      3.81 o 
  -4   8   7       27.60       24.93      3.62 o 
  -3   8   7       10.30        6.33      2.56 o 
  -2   8   7      396.00      391.60      7.23 o 
  -1   8   7       98.89       98.46      4.93 o 
   0   8   7      268.37      245.20      6.28 o 
   1   8   7        8.97        8.31      4.10 o 
   2   8   7      210.24      237.78      8.22 o 
   3   8   7        0.57       -0.96      3.59 o 
   4   8   7       89.28       89.78      7.28 o 
   5   8   7        0.49        4.41      2.92 o 
   6   8   7        6.83        2.74      4.65 o 
   7   8   7       12.77        7.14      5.98 o 
  -8   9   7       55.71       31.39     13.89 o 
  -7   9   7       73.34       70.83     11.90 o 
  -6   9   7      367.19      397.75     10.19 o 
  -5   9   7      219.15      218.64      7.39 o 
  -4   9   7       18.17       26.92      3.74 o 
  -3   9   7      348.63      346.91      7.73 o 
  -2   9   7      883.41      867.09     12.71 o 
  -1   9   7     1085.25     1081.93     13.04 o 
   0   9   7      264.23      279.57      7.61 o 
   1   9   7      677.12      662.90     12.54 o 
   2   9   7      166.12      191.54      9.96 o 
   3   9   7        2.14        3.70      3.96 o 
   4   9   7      166.49      173.88      9.09 o 
   5   9   7      270.62      283.12     11.11 o 
   6   9   7       38.69       20.19      7.33 o 
   7   9   7       17.35       16.34      8.33 o 
  -8  10   7        5.93        6.44      6.09 o 
  -7  10   7        1.79        0.46      3.51 o 
  -6  10   7       45.70       45.81      5.90 o 
  -5  10   7        0.17        1.35      2.56 o 
  -4  10   7        0.06        3.45      4.18 o 
  -3  10   7      107.74      113.84      5.87 o 
  -2  10   7       67.23       52.09      5.38 o 
  -1  10   7       83.51       85.43      6.04 o 
   0  10   7        9.25        6.57      3.86 o 
   1  10   7      385.65      365.44      9.65 o 
   2  10   7        1.42        7.79      4.55 o 
   3  10   7       68.31       53.22     11.19 o 
   4  10   7        1.43        2.16      4.98 o 
   5  10   7       39.46       19.35     11.80 o 
   6  10   7        2.75        3.66      6.30 o 
  -7  11   7       43.75       36.20      6.27 o 
  -6  11   7       84.17       92.82     11.16 o 
  -5  11   7       45.46       54.09      7.20 o 
  -4  11   7      418.90      433.08      9.93 o 
  -3  11   7      712.68      716.35     14.23 o 
  -2  11   7      314.42      322.92      8.62 o 
  -1  11   7       59.42       78.32      6.47 o 
   0  11   7       31.68       46.76      6.60 o 
   1  11   7      189.83      199.49      8.13 o 
   2  11   7      123.73      133.21      8.28 o 
   3  11   7       53.95       42.14     18.33 o 
   4  11   7       22.92        3.71      4.35 o 
   5  11   7       53.19       11.16      8.65 o 
   6  11   7       26.88        4.40      6.53 o 
  -6  12   7       16.98       15.14      7.65 o 
  -5  12   7        0.25       -1.29      4.42 o 
  -4  12   7        2.90        7.60      4.41 o 
  -3  12   7        4.82        8.23      4.50 o 
  -2  12   7       21.95       19.13      5.51 o 
  -1  12   7       12.15        7.74      5.66 o 
   0  12   7        0.74        0.30      4.49 o 
   1  12   7       14.66       16.96      6.06 o 
   2  12   7        0.25        3.00      5.09 o 
   3  12   7        0.71       -0.14      4.22 o 
   4  12   7        7.18        0.91      4.40 o 
   5  12   7       14.13        2.55      4.67 o 
  -5  13   7       13.60       10.98      5.74 o 
  -4  13   7       27.28       31.01      6.21 o 
  -3  13   7       91.89      112.14      8.68 o 
  -2  13   7       63.57       79.45      7.96 o 
  -1  13   7      154.50      164.16     10.16 o 
   0  13   7      135.12      140.66      9.21 o 
   1  13   7      340.19      356.68     13.05 o 
   2  13   7      192.50      218.91     11.04 o 
   3  13   7       36.99       19.43      9.79 o 
   4  13   7       66.69       -0.41      4.71 o 
  -4  14   7        0.71        0.21      4.01 o 
  -3  14   7        0.13       -0.75      4.33 o 
  -2  14   7       10.36       10.65      5.64 o 
  -1  14   7       19.02       21.98      7.13 o 
   0  14   7        0.18       -0.78      4.79 o 
   1  14   7       35.11       25.86     12.51 o 
   2  14   7        0.06        1.61      4.77 o 
   3  14   7        1.68        1.50      5.46 o 
  -2  15   7       42.33       54.97     16.27 o 
  -1  15   7        3.79        0.15      4.39 o 
   0  15   7       54.52       48.13     11.06 o 
 -10   0   8       20.85       17.26      6.60 o 
  -9   0   8      121.61      162.41      9.54 o 
  -8   0   8      632.03      691.19     14.87 o 
  -7   0   8      116.67      123.10      6.59 o 
  -6   0   8       15.26       20.31      3.71 o 
  -5   0   8       57.89       61.05      3.76 o 
  -4   0   8       42.07       23.81      3.97 o 
  -3   0   8     2112.30     2072.02     17.40 o 
  -2   0   8      531.14      475.80      9.95 o 
  -1   0   8     9756.42    10346.93    109.29 o 
   0   0   8     3982.51     4054.97     42.21 o 
   1   0   8     4686.34     4494.16     52.07 o 
   2   0   8       16.62       23.42      5.08 o 
   3   0   8      282.54      262.57     10.61 o 
   4   0   8      402.21      402.82      9.68 o 
   5   0   8      297.55      305.21     19.49 o 
   6   0   8      758.88      913.86     35.66 o 
   7   0   8       50.54        1.56     10.49 o 
   8   0   8       23.83       -1.96     19.29 o 
 -10   1   8        1.15        2.46      3.25 o 
  -9   1   8        7.51        6.89      4.46 o 
  -8   1   8        9.24        3.57      2.76 o 
  -7   1   8        3.46        4.14      2.23 o 
  -6   1   8        5.46        3.98      2.42 o 
  -5   1   8       84.07       94.61      2.99 o 
  -4   1   8       57.26       71.19      2.14 o 
  -3   1   8      230.36      212.33      2.49 o 
  -2   1   8      152.19      155.12      1.93 o 
  -1   1   8      515.80      582.96      4.43 o 
   0   1   8       85.71      133.19      3.22 o 
   1   1   8      225.56      242.49      3.88 o 
   2   1   8       37.78       27.16      2.69 o 
   3   1   8       21.65       20.54      2.74 o 
   4   1   8      278.86      317.41     11.86 o 
   5   1   8       18.21       19.68      1.85 o 
   6   1   8       18.98       19.85      8.99 o 
   7   1   8        1.13       -0.02      5.00 o 
   8   1   8        0.57       -0.26      6.87 o 
 -10   2   8       30.99       25.09      6.21 o 
  -9   2   8       52.56       51.06      5.54 o 
  -8   2   8      276.41      302.74      7.37 o 
  -7   2   8        2.78        4.03      2.30 o 
  -6   2   8      561.32      591.57      7.98 o 
  -5   2   8      673.80      748.56      8.79 o 
  -4   2   8      356.26      356.74      3.90 o 
  -3   2   8      175.06      164.90      4.57 o 
  -2   2   8      388.03      354.90      7.57 o 
  -1   2   8     5933.72     5897.76     63.81 o 
   0   2   8      209.50      193.63      3.72 o 
   1   2   8        9.32       21.34      2.80 o 
   2   2   8     2587.88     2561.06     22.51 o 
   3   2   8       31.37       38.68      3.17 o 
   4   2   8      261.52      282.00      9.37 o 
   5   2   8       63.37       74.03      3.62 o 
   6   2   8      185.45      225.37     11.97 o 
   7   2   8       47.80       31.91     38.34 o 
   8   2   8       57.04       -0.43      6.36 o 
 -10   3   8        0.36       -0.56      3.79 o 
  -9   3   8       12.97       11.39      4.28 o 
  -8   3   8        2.07        2.14      2.70 o 
  -7   3   8       39.59       38.26      3.62 o 
  -6   3   8       14.33       11.63      3.50 o 
  -5   3   8       13.47       14.10      2.68 o 
  -4   3   8      237.72      263.67      3.47 o 
  -3   3   8      363.23      428.62      6.52 o 
  -2   3   8       39.95       29.82      2.86 o 
  -1   3   8      118.10      129.45      2.24 o 
   0   3   8       22.24       28.17      1.76 o 
   1   3   8     2600.13     2639.09     18.18 o 
   2   3   8      478.62      496.20      7.18 o 
   3   3   8       41.85       46.98      3.56 o 
   4   3   8      104.45      128.86      7.77 o 
   5   3   8       86.58       73.68      4.70 o 
   6   3   8       21.43       26.77      3.52 o 
   7   3   8        5.83        4.04      5.93 o 
   8   3   8        4.00        1.10      8.32 o 
 -10   4   8        1.49        0.65      3.65 o 
  -9   4   8       81.06       99.14     10.51 o 
  -8   4   8      218.36      225.52      7.16 o 
  -7   4   8      217.47      242.05      7.05 o 
  -6   4   8      343.79      386.16      7.57 o 
  -5   4   8     1581.35     1642.48     17.04 o 
  -4   4   8      313.20      319.33      6.23 o 
  -3   4   8     1402.57     1249.35     16.16 o 
  -2   4   8     3374.57     3351.27     25.14 o 
  -1   4   8     3941.66     3896.95     28.41 o 
   0   4   8      286.81      280.72      4.47 o 
   1   4   8      338.26      349.72      5.52 o 
   2   4   8      143.04      126.54      3.61 o 
   3   4   8       33.74       36.29      4.53 o 
   4   4   8      173.08      217.20      9.44 o 
   5   4   8      125.98      147.18      6.16 o 
   6   4   8       44.49       49.79      5.89 o 
   7   4   8      100.38       77.52     31.83 o 
   8   4   8       19.01        0.33      7.73 o 
  -9   5   8        0.20       -0.20      3.14 o 
  -8   5   8       25.34       24.84      5.57 o 
  -7   5   8        0.24       -0.48      3.27 o 
  -6   5   8      670.20      679.74     10.13 o 
  -5   5   8        1.10        1.83      2.45 o 
  -4   5   8      219.19      210.04      4.90 o 
  -3   5   8       80.71       84.28      2.10 o 
  -2   5   8        2.84        6.64      1.18 o 
  -1   5   8       87.56       70.60      2.90 o 
   0   5   8       94.09       68.17      3.20 o 
   1   5   8      759.55      835.33      9.40 o 
   2   5   8      117.17      133.60      4.97 o 
   3   5   8      165.92      178.02      5.46 o 
   4   5   8        4.98        6.36      6.02 o 
   5   5   8       16.08       16.14      4.18 o 
   6   5   8        0.59        3.01      3.51 o 
   7   5   8       20.08       14.88      5.28 o 
   8   5   8        1.76        4.83      9.54 o 
  -9   6   8       17.92        7.03      6.72 o 
  -8   6   8       56.06       40.00     13.84 o 
  -7   6   8      258.96      291.51     17.12 o 
  -6   6   8       30.95       31.45      4.00 o 
  -5   6   8       56.90       50.33      3.31 o 
  -4   6   8      318.14      337.28      5.40 o 
  -3   6   8      381.48      371.74      4.98 o 
  -2   6   8      747.92      681.65      8.50 o 
  -1   6   8      562.81      531.50      6.34 o 
   0   6   8     1340.85     1423.44     13.45 o 
   1   6   8      415.12      377.17      6.86 o 
   2   6   8      531.52      539.71     11.14 o 
   3   6   8      182.33      192.85      7.73 o 
   4   6   8      368.19      410.80      7.68 o 
   5   6   8      302.80      331.92      9.11 o 
   6   6   8       72.38       66.90     20.83 o 
   7   6   8       27.90       23.49      8.28 o 
   8   6   8       15.76       11.25      9.33 o 
  -9   7   8        1.25       -4.02      6.47 o 
  -8   7   8        0.20        0.56      4.03 o 
  -7   7   8        2.60        0.32      3.58 o 
  -6   7   8        3.55       -0.09      2.10 o 
  -5   7   8       54.36       52.44      3.24 o 
  -4   7   8       46.01       49.52      3.58 o 
  -3   7   8        4.71        3.21      2.01 o 
  -2   7   8        5.93        9.86      2.55 o 
  -1   7   8       47.93       34.51      2.95 o 
   0   7   8       96.88       65.92      3.70 o 
   1   7   8       37.38       19.50      3.90 o 
   2   7   8      269.92      277.94      8.84 o 
   3   7   8        3.93        2.39      3.76 o 
   4   7   8       72.20       75.27      6.82 o 
   5   7   8        4.95        8.22      3.12 o 
   6   7   8        5.56        1.47      4.84 o 
   7   7   8       10.50        7.20      6.82 o 
  -8   8   8      102.31        3.31      9.90 o 
  -7   8   8      101.56       82.88     27.89 o 
  -6   8   8      256.55      274.36      9.27 o 
  -5   8   8      210.49      225.07      5.39 o 
  -4   8   8        3.58        6.04      2.36 o 
  -3   8   8      511.41      475.63      7.51 o 
  -2   8   8      658.30      650.33      8.47 o 
  -1   8   8      938.91      958.82     11.81 o 
   0   8   8      174.52      181.17      8.27 o 
   1   8   8      509.91      506.94      9.95 o 
   2   8   8      575.70      549.51     10.85 o 
   3   8   8      418.82      442.95     11.43 o 
   4   8   8      285.67      326.23     11.31 o 
   5   8   8       30.88       22.67      8.30 o 
   6   8   8        0.43        2.34      6.02 o 
   7   8   8       17.78        9.68      7.04 o 
  -8   9   8       13.91        1.28      7.65 o 
  -7   9   8        1.65        0.82      4.15 o 
  -6   9   8       66.93       55.65      9.32 o 
  -5   9   8       18.30       20.99      3.77 o 
  -4   9   8       11.93       12.54      3.22 o 
  -3   9   8       12.52        9.30      2.91 o 
  -2   9   8       20.42       30.51      4.95 o 
  -1   9   8       18.86       20.64      3.74 o 
   0   9   8        1.31        0.02      3.22 o 
   1   9   8       61.35       63.86      5.72 o 
   2   9   8       17.72       24.63      5.47 o 
   3   9   8      127.56      122.71      7.26 o 
   4   9   8        4.72       -2.15      3.73 o 
   5   9   8        2.74        1.20      3.80 o 
   6   9   8        7.22        0.58      4.72 o 
   7   9   8        2.93        7.59      6.54 o 
  -7  10   8       59.66       50.81      9.02 o 
  -6  10   8      239.70      264.11      9.10 o 
  -5  10   8      127.78      145.84      6.96 o 
  -4  10   8      351.39      353.79     10.40 o 
  -3  10   8      290.61      314.88      7.46 o 
  -2  10   8      188.90      224.24      6.95 o 
  -1  10   8      346.71      366.53      8.73 o 
   0  10   8      219.09      237.49      8.44 o 
   1  10   8       65.95       64.43      5.64 o 
   2  10   8       22.60       22.57      6.47 o 
   3  10   8       75.22       49.43     32.26 o 
   4  10   8       60.61        0.30      4.85 o 
   5  10   8       11.46        6.78      4.48 o 
   6  10   8       45.71       17.84     12.43 o 
  -7  11   8       17.00       18.52     12.55 o 
  -6  11   8       56.76       52.92      9.30 o 
  -5  11   8        9.37       11.46      4.26 o 
  -4  11   8       51.08       50.60      8.43 o 
  -3  11   8        7.62       11.00      4.60 o 
  -2  11   8       70.81       62.55      5.78 o 
  -1  11   8       12.26        8.57      4.03 o 
   0  11   8       61.84       48.77      6.24 o 
   1  11   8       87.12       85.96      7.33 o 
   2  11   8       47.90       43.12     10.72 o 
   3  11   8        0.04       -0.07      4.46 o 
   4  11   8       13.62        3.72      4.95 o 
   5  11   8        9.47        0.94      4.04 o 
  -6  12   8       76.44       65.10     12.97 o 
  -5  12   8       73.27       69.84     12.66 o 
  -4  12   8      190.52      208.83      9.08 o 
  -3  12   8      178.35      202.69      8.09 o 
  -2  12   8       19.00       21.37      5.94 o 
  -1  12   8      220.10      232.61      8.68 o 
   0  12   8      409.50      445.90     15.01 o 
   1  12   8      160.50      199.14     10.32 o 
   2  12   8        0.96        0.13      4.21 o 
   3  12   8      114.16       53.93     35.54 o 
   4  12   8      126.95      141.88     21.87 o 
   5  12   8       13.57        4.85      7.14 o 
  -5  13   8        1.25       -0.68      3.54 o 
  -4  13   8       18.45       17.56      5.57 o 
  -3  13   8        0.84        3.39      4.28 o 
  -2  13   8       17.49       13.16      5.40 o 
  -1  13   8        0.00        1.95      4.62 o 
   0  13   8       11.49       13.79      6.22 o 
   1  13   8        5.16        4.33      5.59 o 
   2  13   8        0.06       -4.19      6.54 o 
   3  13   8       27.33        0.73      7.32 o 
   4  13   8       13.34        1.33      5.07 o 
  -4  14   8       15.01       11.90      5.80 o 
  -3  14   8       40.25       41.72      7.71 o 
  -2  14   8       31.07       39.25      8.01 o 
  -1  14   8       58.08       47.03      8.11 o 
   0  14   8      145.86      175.22     24.41 o 
   1  14   8      145.79      149.24     19.37 o 
   2  14   8      123.73      144.25     11.70 o 
 -10   1   9       19.65       20.12      4.98 o 
  -9   1   9      100.67      116.46      6.20 o 
  -8   1   9      369.11      440.05      7.61 o 
  -7   1   9       17.92       28.71      3.04 o 
  -6   1   9       55.72       61.57      3.39 o 
  -5   1   9       38.74       36.33      2.40 o 
  -4   1   9      908.71      953.38      7.83 o 
  -3   1   9     2183.91     2303.09     17.40 o 
  -2   1   9     1284.40     1173.80      9.40 o 
  -1   1   9     1013.53      836.13      8.65 o 
   0   1   9       16.04       11.53      1.76 o 
   1   1   9     6079.36     6353.84     46.60 o 
   2   1   9      969.03      988.22      9.98 o 
   3   1   9       25.52       25.51      2.39 o 
   4   1   9      378.55      373.52     12.90 o 
   5   1   9      396.60      424.55     13.83 o 
   6   1   9      180.87      223.07     15.03 o 
   7   1   9       13.92       -6.22      8.80 o 
   8   1   9       12.28        0.69      9.85 o 
 -10   2   9        1.30       -0.24      3.21 o 
  -9   2   9        0.00        1.63      2.90 o 
  -8   2   9        0.41        0.37      2.39 o 
  -7   2   9       13.24       20.33      2.95 o 
  -6   2   9      158.45      161.26      4.58 o 
  -5   2   9       10.77       12.02      1.99 o 
  -4   2   9       78.45       76.49      2.56 o 
  -3   2   9      241.56      247.54      5.82 o 
  -2   2   9        0.72        0.35      1.48 o 
  -1   2   9      101.74      121.01      3.15 o 
   0   2   9       80.33      117.13      3.38 o 
   1   2   9      918.53      888.63      9.39 o 
   2   2   9     1079.18     1175.59     12.77 o 
   3   2   9       20.73       28.80      3.33 o 
   4   2   9       30.96       31.12      5.93 o 
   5   2   9      111.82      117.91      5.66 o 
   6   2   9        2.56        0.70      1.81 o 
   7   2   9        2.56        5.06      8.78 o 
   8   2   9        1.96       11.49     14.02 o 
 -10   3   9       47.20       30.61      9.21 o 
  -9   3   9       64.19       65.62      5.35 o 
  -8   3   9       72.65       82.02      5.71 o 
  -7   3   9        1.28        3.14      2.68 o 
  -6   3   9      593.29      660.75      8.25 o 
  -5   3   9     1435.21     1532.67     12.82 o 
  -4   3   9      858.40      852.03     11.79 o 
  -3   3   9      706.68      673.54      8.49 o 
  -2   3   9     3109.69     3019.94     26.47 o 
  -1   3   9     3481.50     3480.56     22.30 o 
   0   3   9      695.24      761.24      8.01 o 
   1   3   9        8.96       13.83      2.76 o 
   2   3   9     1142.57     1214.96     13.30 o 
   3   3   9      140.10      143.05      5.47 o 
   4   3   9      115.49      125.28      8.97 o 
   5   3   9      411.15      472.35     15.38 o 
   6   3   9      278.62      301.21     16.05 o 
   7   3   9       27.23       21.07     12.08 o 
   8   3   9        2.56        5.04     10.24 o 
  -9   4   9       20.14       12.57      4.10 o 
  -8   4   9        8.75        5.92      4.27 o 
  -7   4   9       31.13       30.04      3.52 o 
  -6   4   9      117.06      135.33      4.51 o 
  -5   4   9       60.84       64.93      2.96 o 
  -4   4   9        3.42        0.74      1.98 o 
  -3   4   9       52.65       57.08      4.37 o 
  -2   4   9       26.66       40.39      1.67 o 
  -1   4   9       84.20       58.61      2.18 o 
   0   4   9       16.79       23.97      2.05 o 
   1   4   9     1781.11     1809.75     15.31 o 
   2   4   9      210.22      199.03      4.87 o 
   3   4   9      227.47      264.28      9.37 o 
   4   4   9        6.20        4.06      4.69 o 
   5   4   9       38.43       29.11      7.75 o 
   6   4   9        5.32        4.30      3.06 o 
   7   4   9       41.79       29.26     15.29 o 
   8   4   9        1.01        0.44      7.94 o 
  -9   5   9      117.81      119.43      7.76 o 
  -8   5   9       84.75       85.29      5.56 o 
  -7   5   9      216.01      249.35     10.37 o 
  -6   5   9      152.49      171.69      6.66 o 
  -5   5   9       30.12       27.09      3.43 o 
  -4   5   9      432.28      402.28      5.74 o 
  -3   5   9      337.55      322.49      3.99 o 
  -2   5   9     1761.07     1820.45     16.42 o 
  -1   5   9      697.75      702.20      8.18 o 
   0   5   9      478.83      441.28      7.19 o 
   1   5   9      370.71      364.06      6.44 o 
   2   5   9       63.62       55.80      3.37 o 
   3   5   9      235.58      280.56      8.94 o 
   4   5   9       71.49       77.88      6.83 o 
   5   5   9      176.18      203.40     10.05 o 
   6   5   9       99.33      133.32     21.36 o 
   7   5   9        8.89        7.03      6.89 o 
   8   5   9       17.68       10.56      8.60 o 
  -9   6   9        1.87        3.31      7.58 o 
  -8   6   9       10.70        7.91      5.68 o 
  -7   6   9       16.23       19.72      4.29 o 
  -6   6   9        1.32       -1.12      2.88 o 
  -5   6   9      150.08      160.20      3.97 o 
  -4   6   9      195.76      215.39      4.20 o 
  -3   6   9        0.62        2.24      1.02 o 
  -2   6   9      185.53      192.92      3.40 o 
  -1   6   9        5.40        6.18      2.31 o 
   0   6   9      403.13      373.69      6.73 o 
   1   6   9      131.22      131.56      6.08 o 
   2   6   9       51.63       53.26      4.69 o 
   3   6   9      130.20      142.76      5.46 o 
   4   6   9       12.66       14.79      6.00 o 
   5   6   9       11.52       11.78      6.10 o 
   6   6   9        0.30        1.14      3.10 o 
   7   6   9        0.21       -0.81      4.60 o 
  -9   7   9       20.60       -0.54      9.81 o 
  -8   7   9       43.80       39.60     18.33 o 
  -7   7   9       75.74       79.97      6.66 o 
  -6   7   9      114.87      120.23      6.01 o 
  -5   7   9       96.65      107.09      4.69 o 
  -4   7   9      271.96      297.15      4.98 o 
  -3   7   9       82.25       85.51      3.18 o 
  -2   7   9      599.78      586.22      7.07 o 
  -1   7   9     1167.69     1149.33     11.20 o 
   0   7   9      561.60      608.94      8.79 o 
   1   7   9      834.65      870.82     12.40 o 
   2   7   9      638.05      640.58     11.67 o 
   3   7   9      469.92      488.12     12.31 o 
   4   7   9      131.03      152.95      6.71 o 
   5   7   9       56.11       45.84     10.27 o 
   6   7   9        1.74        4.31      4.48 o 
   7   7   9       12.96        7.83      6.89 o 
  -8   8   9       13.81        0.72      6.65 o 
  -7   8   9       13.17        6.87      4.24 o 
  -6   8   9        0.39       -2.16      2.40 o 
  -5   8   9       64.86       59.26      3.85 o 
  -4   8   9        1.03        2.62      2.20 o 
  -3   8   9        1.48        1.29      1.97 o 
  -2   8   9       21.15       19.31      2.81 o 
  -1   8   9       13.68       16.49      3.20 o 
   0   8   9       18.16       18.53      3.37 o 
   1   8   9      119.11      110.48      6.97 o 
   2   8   9      617.74      593.78     12.46 o 
   3   8   9        0.41        1.86      3.57 o 
   4   8   9      238.45      223.23      8.92 o 
   5   8   9        2.80        2.06      2.65 o 
   6   8   9       29.04       11.67      6.83 o 
   7   8   9        0.38       -0.34      4.22 o 
  -8   9   9       53.56        2.15      9.92 o 
  -7   9   9       53.27       53.85     14.27 o 
  -6   9   9      194.14      194.81      6.29 o 
  -5   9   9      198.63      209.13      7.81 o 
  -4   9   9       53.38       57.16      5.41 o 
  -3   9   9      163.78      186.86      5.61 o 
  -2   9   9      555.81      556.33      9.81 o 
  -1   9   9      920.45      931.51     13.50 o 
   0   9   9      119.58      120.80      5.58 o 
   1   9   9        2.13        4.32      3.95 o 
   2   9   9       19.99       22.53      6.03 o 
   3   9   9       60.75       77.16     17.26 o 
   4   9   9       85.06       50.59     32.50 o 
   5   9   9       68.68       46.18     13.94 o 
   6   9   9      108.24      116.05     28.27 o 
  -7  10   9        1.80       -0.48      7.20 o 
  -6  10   9       34.44       27.06      5.73 o 
  -5  10   9        1.20       -0.11      2.66 o 
  -4  10   9        0.03       -2.42      2.63 o 
  -3  10   9        5.74        1.43      2.96 o 
  -2  10   9       20.01       14.94      3.67 o 
  -1  10   9       83.66       80.60      5.41 o 
   0  10   9       11.56        3.68      3.80 o 
   1  10   9      158.28      164.75      8.42 o 
   2  10   9        0.91       -2.32      4.02 o 
   3  10   9       89.02        1.39      7.60 o 
   4  10   9        3.62       -1.66      5.01 o 
   5  10   9        0.19       -3.51      6.57 o 
   6  10   9        2.89        3.14      6.45 o 
  -7  11   9       90.05       76.79     31.70 o 
  -6  11   9       66.65       54.00     14.52 o 
  -5  11   9       26.69       25.64      4.66 o 
  -4  11   9      239.69      256.53      8.50 o 
  -3  11   9      302.71      318.98      9.56 o 
  -2  11   9      302.34      313.02      8.72 o 
  -1  11   9      141.13      169.68      8.26 o 
   0  11   9       61.40       74.00      6.69 o 
   1  11   9      319.93      316.75      9.52 o 
   2  11   9       38.11       35.22      9.30 o 
   3  11   9       38.51        0.44      4.71 o 
   4  11   9       90.19        0.60      6.22 o 
   5  11   9       18.27        3.04      7.03 o 
  -6  12   9        3.92       12.13      9.37 o 
  -5  12   9       25.25       21.71      5.68 o 
  -4  12   9       12.22        8.83      5.28 o 
  -3  12   9       19.68       22.45      5.25 o 
  -2  12   9      151.59      149.77      8.81 o 
  -1  12   9        0.38       -2.59      4.01 o 
   0  12   9        2.55        0.47      2.83 o 
   1  12   9       64.85       65.55      6.94 o 
   2  12   9        0.32       -1.10      5.49 o 
   3  12   9        0.01        0.55      6.47 o 
   4  12   9       19.42        0.28      3.70 o 
  -5  13   9       11.14        6.39      8.91 o 
  -4  13   9       31.57       30.94      5.74 o 
  -3  13   9      107.51      114.77      7.84 o 
  -2  13   9       34.06       36.20      6.02 o 
  -1  13   9       65.21       71.04      7.22 o 
   0  13   9      193.11      218.07     10.27 o 
   1  13   9      113.34      123.20     11.00 o 
   2  13   9       76.14       41.39     25.58 o 
   3  13   9       39.67       17.82     12.20 o 
  -3  14   9       20.19       14.53      6.40 o 
  -2  14   9        1.18        5.55      6.15 o 
  -1  14   9        5.67        5.14      5.52 o 
   0  14   9        0.31        1.51      4.25 o 
   1  14   9        0.91       -1.31      5.09 o 
   2  14   9        8.31        6.08      7.72 o 
 -10   0  10       40.97       32.74      6.86 o 
  -9   0  10       88.95      114.04      7.61 o 
  -8   0  10       96.73      135.81      7.44 o 
  -7   0  10       19.92       29.33      5.78 o 
  -6   0  10      100.60      127.72      4.66 o 
  -5   0  10       76.08       72.65      4.72 o 
  -4   0  10     2253.88     2254.84     29.73 o 
  -3   0  10        4.37        4.82      1.41 o 
  -2   0  10        5.57       12.13      1.75 o 
  -1   0  10     1846.87     1878.81     20.79 o 
   0   0  10     1704.82     1848.78     25.95 o 
   1   0  10      821.93      809.22     20.44 o 
   2   0  10      262.57      261.74     13.37 o 
   3   0  10       49.93       40.31      6.83 o 
   4   0  10      230.33      227.60     25.63 o 
   5   0  10      333.42      383.44     34.38 o 
   6   0  10      235.23      261.69     35.46 o 
   7   0  10        1.23       -7.38     13.33 o 
   8   0  10       33.39        0.14      9.95 o 
 -10   1  10        0.04        1.14      4.00 o 
  -9   1  10        0.10       -1.50      2.85 o 
  -8   1  10       11.82       15.18      3.63 o 
  -7   1  10       27.86       33.32      3.52 o 
  -6   1  10       26.20       25.30      3.29 o 
  -5   1  10       16.53       13.84      1.97 o 
  -4   1  10       25.25       25.87      1.63 o 
  -3   1  10      446.61      474.56      4.68 o 
  -2   1  10       54.66       84.63      3.06 o 
  -1   1  10      129.55      112.00      2.36 o 
   0   1  10       58.94       43.05      2.33 o 
   1   1  10      104.95      156.98      3.81 o 
   2   1  10       24.28       19.26      2.93 o 
   3   1  10        0.10        2.53      1.94 o 
   4   1  10        8.35        9.18      1.70 o 
   5   1  10        0.02        0.20      1.10 o 
   6   1  10        9.18        7.92     10.35 o 
   7   1  10       63.54       64.08     22.40 o 
   8   1  10       13.70        0.16      9.00 o 
 -10   2  10       36.67       45.85      7.17 o 
  -9   2  10       54.33       64.55      5.24 o 
  -8   2  10      100.93      120.37      5.83 o 
  -7   2  10       98.53      106.12      5.36 o 
  -6   2  10      155.56      188.59      5.26 o 
  -5   2  10      879.07      902.65      8.12 o 
  -4   2  10     1131.51     1173.71     14.40 o 
  -3   2  10     1873.91     1839.17     18.69 o 
  -2   2  10     1567.12     1461.05     16.14 o 
  -1   2  10     1204.34     1239.49     11.99 o 
   0   2  10       22.23       37.99      3.61 o 
   1   2  10      578.08      545.23      9.98 o 
   2   2  10      680.93      702.31      9.52 o 
   3   2  10      806.13      858.68     10.50 o 
   4   2  10      132.66      148.22      4.26 o 
   5   2  10       19.41       31.29      7.37 o 
   6   2  10       27.64       27.20      5.96 o 
   7   2  10       29.69       32.15     28.05 o 
   8   2  10        7.22        8.94     10.81 o 
 -10   3  10        1.15        7.67      8.28 o 
  -9   3  10       23.14       28.18      4.27 o 
  -8   3  10        2.98        0.55      2.74 o 
  -7   3  10       28.81       26.48      3.42 o 
  -6   3  10       38.87       33.14      2.36 o 
  -5   3  10       15.01       11.98      2.35 o 
  -4   3  10       14.89       22.45      3.64 o 
  -3   3  10       11.54       14.01      3.87 o 
  -2   3  10      349.54      346.93      7.16 o 
  -1   3  10       27.93       32.51      1.79 o 
   0   3  10        5.99        2.91      1.62 o 
   1   3  10      151.38      158.63      4.50 o 
   2   3  10     1074.83     1065.01     13.01 o 
   3   3  10      160.40      144.36      5.62 o 
   4   3  10       54.63       58.21      9.34 o 
   5   3  10       16.88       15.48      7.76 o 
   6   3  10        3.23        2.22      3.47 o 
   7   3  10        4.74        6.19      6.75 o 
   8   3  10        0.57       -5.28     10.81 o 
  -9   4  10       45.33       39.05      7.89 o 
  -8   4  10       42.73       45.50      5.04 o 
  -7   4  10      130.23      147.02      6.25 o 
  -6   4  10      153.62      149.06      4.36 o 
  -5   4  10        1.96        4.04      1.08 o 
  -4   4  10     1061.04     1051.11     14.00 o 
  -3   4  10      359.76      352.57      7.64 o 
  -2   4  10     1885.21     1723.24     18.05 o 
  -1   4  10      328.46      320.61      4.03 o 
   0   4  10      241.38      223.95      3.82 o 
   1   4  10       89.94       92.76      3.64 o 
   2   4  10      287.64      296.00      7.12 o 
   3   4  10      510.22      554.27      8.43 o 
   4   4  10      147.55      175.74      9.77 o 
   5   4  10      196.70      238.34     11.35 o 
   6   4  10       49.21       30.34     13.06 o 
   7   4  10        1.12        0.45      5.06 o 
   8   4  10       20.33       19.23     13.89 o 
  -9   5  10        6.55       -4.16      7.42 o 
  -8   5  10        8.29        5.34      3.59 o 
  -7   5  10       18.31       15.15      2.97 o 
  -6   5  10       51.53       51.61      2.49 o 
  -5   5  10       39.51       34.93      2.23 o 
  -4   5  10      142.59      140.54      6.39 o 
  -3   5  10       15.98       20.35      4.23 o 
  -2   5  10      127.94      137.99      2.43 o 
  -1   5  10      231.03      212.52      5.53 o 
   0   5  10      291.69      320.24      4.86 o 
   1   5  10      142.60      160.91      4.17 o 
   2   5  10       19.92       19.24      2.78 o 
   3   5  10       28.56       36.58      6.14 o 
   4   5  10       76.65       86.07      8.01 o 
   5   5  10       15.25        6.16      5.96 o 
   6   5  10       30.59       20.23      6.61 o 
   7   5  10       19.44       26.69     11.77 o 
  -9   6  10       52.48       48.14     39.45 o 
  -8   6  10       22.00       22.67      4.59 o 
  -7   6  10      155.07      169.75     15.14 o 
  -6   6  10       88.23       94.80      5.73 o 
  -5   6  10      395.77      385.37     15.10 o 
  -4   6  10      918.21      930.08     19.66 o 
  -3   6  10       97.74       78.51      1.79 o 
  -2   6  10      726.29      773.55      9.12 o 
  -1   6  10      429.48      418.99      6.49 o 
   0   6  10      610.99      573.58      8.44 o 
   1   6  10     1112.98     1125.20     12.44 o 
   2   6  10       42.91       37.38      4.05 o 
   3   6  10      259.33      294.90      7.61 o 
   4   6  10      250.39      281.38     10.50 o 
   5   6  10      170.93      212.14     12.97 o 
   6   6  10        3.21        3.01      4.72 o 
   7   6  10        7.89       11.69      8.03 o 
  -9   7  10       21.11       21.61     24.87 o 
  -8   7  10        3.35        4.96      7.96 o 
  -7   7  10       29.63       25.77      7.07 o 
  -6   7  10       29.96       29.44      3.59 o 
  -5   7  10        9.51        5.63      1.51 o 
  -4   7  10       27.39       34.54      2.74 o 
  -3   7  10        7.01        5.06      1.71 o 
  -2   7  10       42.22       41.47      2.49 o 
  -1   7  10      363.88      383.23      7.88 o 
   0   7  10       24.32       18.17      3.79 o 
   1   7  10        3.17        4.59      2.91 o 
   2   7  10        0.45        1.69      2.86 o 
   3   7  10       17.79       17.26      4.04 o 
   4   7  10       68.23       53.50     14.02 o 
   5   7  10        3.76        2.19      5.63 o 
   6   7  10        1.89        1.52      4.50 o 
   7   7  10       19.82        9.69      7.01 o 
  -8   8  10       49.70        7.40      8.56 o 
  -7   8  10       45.40       24.61     16.29 o 
  -6   8  10       68.95       73.83     10.24 o 
  -5   8  10       58.25       70.57      3.64 o 
  -4   8  10      207.15      220.06      4.70 o 
  -3   8  10      211.13      220.51      5.02 o 
  -2   8  10      567.30      577.70      7.40 o 
  -1   8  10      691.60      740.78     11.53 o 
   0   8  10      125.94      142.01      8.67 o 
   1   8  10       90.14       89.74      7.38 o 
   2   8  10      135.53      132.85      7.59 o 
   3   8  10      541.95      573.46     13.09 o 
   4   8  10      238.89      260.17      8.71 o 
   5   8  10       25.71       17.07     11.69 o 
   6   8  10        9.25       12.32      6.61 o 
  -8   9  10        2.08        1.62      9.81 o 
  -7   9  10       32.79        6.34     12.17 o 
  -6   9  10       14.45       12.90      3.36 o 
  -5   9  10        6.32        6.71      2.97 o 
  -4   9  10       29.49       24.75      2.85 o 
  -3   9  10       61.15       53.29      3.53 o 
  -2   9  10      117.53      122.09      6.70 o 
  -1   9  10        1.24       -0.99      2.44 o 
   0   9  10      146.99      129.85      8.59 o 
   1   9  10       98.97      114.05      7.02 o 
   2   9  10       25.33       21.32      7.02 o 
   3   9  10        0.04       -0.33      3.77 o 
   4   9  10       10.23        0.41      2.94 o 
   5   9  10       12.02        1.01      4.57 o 
   6   9  10        0.48        1.53      4.79 o 
  -7  10  10       71.64       77.74     21.60 o 
  -6  10  10       48.00       43.85     14.66 o 
  -5  10  10      181.00      187.13      8.99 o 
  -4  10  10      180.69      195.40      6.54 o 
  -3  10  10      208.22      237.06      6.57 o 
  -2  10  10      271.25      287.01      8.17 o 
  -1  10  10      383.44      411.50      9.92 o 
   0  10  10      103.82      128.75      8.77 o 
   1  10  10       92.14      114.06      8.26 o 
   2  10  10       63.27       34.29     15.13 o 
   3  10  10      135.46      128.11     30.58 o 
   4  10  10       49.31        0.90      4.12 o 
   5  10  10       15.13        1.86      5.42 o 
  -6  11  10        1.18        5.74      8.62 o 
  -5  11  10       16.11       12.63      3.90 o 
  -4  11  10       23.88       21.80      4.76 o 
  -3  11  10       56.52       51.97      4.94 o 
  -2  11  10      208.08      205.05      7.14 o 
  -1  11  10        0.88       -0.44      3.41 o 
   0  11  10        4.66        4.67      4.56 o 
   1  11  10        0.55        0.66      4.14 o 
   2  11  10        0.02       -1.42      5.17 o 
   3  11  10        2.07       -0.75      5.53 o 
   4  11  10       21.75       -0.40      3.86 o 
   5  11  10        0.69        1.63      5.29 o 
  -6  12  10       27.12       16.36     12.99 o 
  -5  12  10       87.84       73.47     29.12 o 
  -4  12  10      164.83      170.35      8.22 o 
  -3  12  10       63.51       75.10      5.97 o 
  -2  12  10       22.09       20.96      4.86 o 
  -1  12  10      119.96      131.85      7.61 o 
   0  12  10      159.60      180.02     24.72 o 
   1  12  10       38.10       34.97     10.86 o 
   2  12  10       93.13      106.59     38.55 o 
   3  12  10       54.05       -0.51      4.33 o 
   4  12  10       12.51        0.35      4.31 o 
  -4  13  10        0.23        1.19      6.23 o 
  -3  13  10        1.14        4.10      4.02 o 
  -2  13  10       61.06       56.62      6.54 o 
  -1  13  10        7.01        5.01      5.40 o 
   0  13  10        0.41        3.39      4.79 o 
   1  13  10        0.18       -0.37      6.32 o 
   2  13  10        0.05        3.04      5.78 o 
   3  13  10        0.03        1.47      5.58 o 
  -3  14  10       60.62       59.51     10.51 o 
  -2  14  10       55.37       63.00      8.03 o 
  -1  14  10       92.96       85.29      8.95 o 
   0  14  10      102.81       76.93     17.91 o 
   1  14  10        7.97        8.47      8.05 o 
 -10   1  11       33.55       34.53      5.65 o 
  -9   1  11       37.98       47.23      4.49 o 
  -8   1  11      119.14      158.32      6.07 o 
  -7   1  11      265.52      306.26      6.57 o 
  -6   1  11       18.26       16.20      2.52 o 
  -5   1  11      309.46      302.60      4.20 o 
  -4   1  11     1395.77     1484.15     10.39 o 
  -3   1  11      938.54      956.91      8.68 o 
  -2   1  11      142.73      106.93      2.37 o 
  -1   1  11       64.47       76.60      3.16 o 
   0   1  11      273.11      264.49      4.57 o 
   1   1  11      582.86      588.11      6.99 o 
   2   1  11      609.39      646.33     13.39 o 
   3   1  11      490.75      549.00      8.82 o 
   4   1  11      329.35      350.05      7.56 o 
   5   1  11      169.33      192.58      7.60 o 
   6   1  11       29.36       37.63     12.76 o 
   7   1  11        4.34        0.90     13.03 o 
   8   1  11        8.65       -1.10      8.99 o 
 -10   2  11        0.05        5.30      5.66 o 
  -9   2  11        2.11        0.90      3.04 o 
  -8   2  11       17.46       20.86      3.90 o 
  -7   2  11       13.93       17.48      2.59 o 
  -6   2  11       26.21       28.11      2.42 o 
  -5   2  11       26.48       25.85      1.48 o 
  -4   2  11       39.79       48.58      4.20 o 
  -3   2  11      196.23      203.81      5.17 o 
  -2   2  11        0.63        0.90      0.95 o 
  -1   2  11       45.02       48.06      2.43 o 
   0   2  11      221.16      222.56      5.19 o 
   1   2  11      126.03      125.83      4.54 o 
   2   2  11        1.33        1.15      2.23 o 
   3   2  11       41.74       31.87      4.48 o 
   4   2  11        0.01        1.45      2.81 o 
   5   2  11       63.04       55.11      9.44 o 
   6   2  11       26.12        9.54      2.58 o 
   7   2  11        3.21       24.43     15.50 o 
   8   2  11        4.50        6.91      9.34 o 
  -9   3  11       12.54        6.21      3.72 o 
  -8   3  11       10.47       12.33      4.54 o 
  -7   3  11       78.36       93.80      4.01 o 
  -6   3  11      100.81      112.52      3.27 o 
  -5   3  11      433.87      435.70     10.27 o 
  -4   3  11      670.37      723.49     13.00 o 
  -3   3  11     1356.13     1318.06     15.84 o 
  -2   3  11     1614.93     1570.90     20.59 o 
  -1   3  11      106.85       86.00      2.25 o 
   0   3  11      675.04      735.26      7.53 o 
   1   3  11      984.11      987.19     12.00 o 
   2   3  11      462.73      502.90      8.69 o 
   3   3  11        2.24        0.86      2.45 o 
   4   3  11       36.42       29.89      7.39 o 
   5   3  11      136.62      179.43     11.37 o 
   6   3  11       69.66       73.78     15.64 o 
   7   3  11       14.62        3.78      7.27 o 
  -9   4  11        2.20        4.28      5.60 o 
  -8   4  11        0.98        1.20      2.69 o 
  -7   4  11      104.48      116.12      4.33 o 
  -6   4  11        8.00       12.08      1.37 o 
  -5   4  11        0.01        0.39      3.06 o 
  -4   4  11       78.95       91.78      6.64 o 
  -3   4  11       33.59       41.82      5.73 o 
  -2   4  11       57.53       56.13      5.08 o 
  -1   4  11      160.07      170.10      3.22 o 
   0   4  11       86.23       82.08      3.47 o 
   1   4  11        1.22        0.74      2.10 o 
   2   4  11      105.30      117.04      5.00 o 
   3   4  11       83.61       89.64      4.66 o 
   4   4  11       43.05       41.83      6.28 o 
   5   4  11        0.00       -2.11      6.34 o 
   6   4  11        1.61        0.33      2.93 o 
   7   4  11        5.48        4.70      8.21 o 
  -9   5  11       43.88       25.74     34.21 o 
  -8   5  11       30.43       31.90      9.14 o 
  -7   5  11      149.19      151.25      9.78 o 
  -6   5  11       79.33       96.90      7.64 o 
  -5   5  11      213.10      221.52      7.69 o 
  -4   5  11     1517.26     1538.06     26.17 o 
  -3   5  11       78.14       81.91      6.25 o 
  -2   5  11     1199.81     1217.17     11.10 o 
  -1   5  11      568.52      582.39      6.63 o 
   0   5  11       50.35       47.90      3.60 o 
   1   5  11      176.54      217.85      5.02 o 
   2   5  11      364.05      372.60      7.87 o 
   3   5  11      607.76      682.68     14.78 o 
   4   5  11       37.16       49.10      7.40 o 
   5   5  11      184.09      220.80     13.18 o 
   6   5  11       18.07        7.43      5.12 o 
   7   5  11        0.18       -1.92      7.15 o 
  -9   6  11        0.29       12.06     12.76 o 
  -8   6  11        3.89       -1.68      6.46 o 
  -7   6  11        1.89        0.65      1.78 o 
  -6   6  11       46.26       35.31      3.32 o 
  -5   6  11      116.72      126.80     11.18 o 
  -4   6  11        3.01        1.80      3.52 o 
  -3   6  11       26.12       28.87      5.23 o 
  -2   6  11        0.48        0.34      1.03 o 
  -1   6  11       14.56        4.93      2.07 o 
   0   6  11      576.53      612.00      8.66 o 
   1   6  11       33.34       33.48      3.60 o 
   2   6  11      110.13      121.75      5.28 o 
   3   6  11      142.41      156.70      8.75 o 
   4   6  11        2.14        6.73      6.34 o 
   5   6  11       10.37        7.83      6.61 o 
   6   6  11        9.63        5.15      6.07 o 
   7   6  11        0.05       -1.35      9.02 o 
  -8   7  11       10.13        7.63      9.77 o 
  -7   7  11       73.63       57.72     25.46 o 
  -6   7  11      216.26      245.85     11.65 o 
  -5   7  11      390.42      414.18     12.37 o 
  -4   7  11      113.64      107.72      5.41 o 
  -3   7  11        9.06        8.48      2.41 o 
  -2   7  11      245.32      254.12      5.29 o 
  -1   7  11       59.48       64.07      4.45 o 
   0   7  11        5.03        2.11      2.56 o 
   1   7  11       23.74       27.41      4.12 o 
   2   7  11      735.49      771.89     11.71 o 
   3   7  11      882.32      992.12     15.29 o 
   4   7  11       34.03       21.50      6.65 o 
   5   7  11        6.25        0.86      5.71 o 
   6   7  11       17.10       10.50      7.28 o 
  -8   8  11        2.11       -3.79      6.94 o 
  -7   8  11        3.47        4.00      6.08 o 
  -6   8  11       42.69       38.92      8.54 o 
  -5   8  11        7.92        5.72      1.97 o 
  -4   8  11        0.03        1.55      1.63 o 
  -3   8  11        1.74        2.83      1.80 o 
  -2   8  11       11.15        7.65      2.83 o 
  -1   8  11       18.03       22.92      3.82 o 
   0   8  11        6.73        6.61      3.31 o 
   1   8  11      477.50      468.05     11.35 o 
   2   8  11        2.83        6.16      4.25 o 
   3   8  11       47.95       27.49     10.10 o 
   4   8  11       17.80       14.36      8.96 o 
   5   8  11       12.84        3.96      6.68 o 
   6   8  11        1.82       -1.82      5.46 o 
  -8   9  11       23.73       17.08     15.06 o 
  -7   9  11       54.91       39.06     19.21 o 
  -6   9  11      124.37      139.20     23.97 o 
  -5   9  11      255.38      263.83     14.25 o 
  -4   9  11       20.88       25.12      2.99 o 
  -3   9  11       84.30       95.82      4.25 o 
  -2   9  11      628.66      631.53      8.59 o 
  -1   9  11      633.22      672.71     12.18 o 
   0   9  11      206.22      243.78      9.69 o 
   1   9  11      131.30      153.41      8.82 o 
   2   9  11      162.25      161.35     28.25 o 
   3   9  11        7.29        4.79      4.47 o 
   4   9  11       22.12       18.25      9.91 o 
   5   9  11       75.79       62.13     27.27 o 
   6   9  11       26.28       23.38      8.77 o 
  -7  10  11        2.32        3.62      7.61 o 
  -6  10  11        5.91        5.43      7.15 o 
  -5  10  11        4.98        1.55      3.98 o 
  -4  10  11        4.26        4.63      2.41 o 
  -3  10  11       43.69       42.37      4.33 o 
  -2  10  11        8.92       10.86      4.83 o 
  -1  10  11       10.30        9.87      6.15 o 
   0  10  11        0.04        3.93      4.67 o 
   1  10  11        0.27       -1.15      3.99 o 
   2  10  11        8.95        7.37      5.25 o 
   3  10  11        0.98       -0.74      3.94 o 
   4  10  11        2.49       -0.34      3.43 o 
   5  10  11        1.38        3.89      6.45 o 
  -6  11  11       11.98        8.70      9.28 o 
  -5  11  11      124.19      133.71     37.97 o 
  -4  11  11      160.21      165.79      6.46 o 
  -3  11  11      251.60      252.92      7.34 o 
  -2  11  11      113.65      119.53      6.01 o 
  -1  11  11       35.97       48.37      5.35 o 
   0  11  11       90.38      125.04      9.01 o 
   1  11  11       93.06       83.13     18.24 o 
   2  11  11       46.56       30.56     13.77 o 
   3  11  11       33.18        0.70      4.68 o 
   4  11  11       21.46        0.31      4.03 o 
  -5  12  11        1.60        5.14      8.17 o 
  -4  12  11        0.51       -5.50      8.90 o 
  -3  12  11       29.43       29.71      5.04 o 
  -2  12  11       26.89       24.50      5.03 o 
  -1  12  11        5.80        4.48      4.11 o 
   0  12  11        1.03       -2.80      4.74 o 
   1  12  11        4.06        0.09      4.84 o 
   2  12  11        0.11       -3.19      6.14 o 
   3  12  11        8.14       -0.02      3.88 o 
  -4  13  11       19.05       25.32     10.89 o 
  -3  13  11       56.79       54.38      6.36 o 
  -2  13  11       77.38       67.31      6.93 o 
  -1  13  11       60.04       74.17      8.01 o 
   0  13  11       24.62       23.47      8.01 o 
   1  13  11       18.23       19.07      7.88 o 
   2  13  11      101.21       35.91     25.17 o 
  -2  14  11       29.45       36.16      6.55 o 
  -1  14  11        0.06       -2.43      4.86 o 
   0  14  11       51.88       54.55     15.10 o 
  -9   0  12       33.05       37.56      7.78 o 
  -8   0  12      159.38      204.75      8.60 o 
  -7   0  12      502.35      536.68     10.80 o 
  -6   0  12        1.32        3.92      2.92 o 
  -5   0  12      486.04      495.30     11.20 o 
  -4   0  12      579.05      586.27     15.77 o 
  -3   0  12       27.09       36.49      2.20 o 
  -2   0  12       19.67       31.08      2.65 o 
  -1   0  12      497.49      612.73     10.03 o 
   0   0  12     1423.37     1407.41     27.07 o 
   1   0  12      297.96      359.60      9.23 o 
   2   0  12      443.70      472.81     12.25 o 
   3   0  12      470.93      527.56     10.37 o 
   4   0  12      203.38      237.20      6.89 o 
   5   0  12       22.65       23.57      5.14 o 
   6   0  12       35.25       38.84     16.31 o 
   7   0  12       56.68       87.03     34.45 o 
  -9   1  12        1.44        5.42      3.26 o 
  -8   1  12       15.69       11.49      3.70 o 
  -7   1  12        1.69        1.93      2.14 o 
  -6   1  12       32.88       29.98      2.43 o 
  -5   1  12      174.25      174.15      3.67 o 
  -4   1  12       53.26       46.86      1.15 o 
  -3   1  12        6.25        5.71      0.92 o 
  -2   1  12      630.57      664.01      6.72 o 
  -1   1  12      170.26      185.35      3.42 o 
   0   1  12       11.06       12.74      2.47 o 
   1   1  12        3.65        4.94      2.47 o 
   2   1  12        2.63        0.91      2.22 o 
   3   1  12        9.73       11.69      3.13 o 
   4   1  12      105.08      118.15      4.46 o 
   5   1  12       11.81       10.45      3.49 o 
   6   1  12       16.25       20.18     12.54 o 
   7   1  12        0.12       11.79     10.88 o 
  -9   2  12        2.46        6.85      5.02 o 
  -8   2  12       35.19       40.45      4.47 o 
  -7   2  12      116.02      146.47      4.37 o 
  -6   2  12       37.77       41.41      2.82 o 
  -5   2  12      589.72      613.09     10.98 o 
  -4   2  12      826.82      931.31     12.06 o 
  -3   2  12      527.19      509.79     10.07 o 
  -2   2  12        8.23        8.02      0.93 o 
  -1   2  12       16.62       12.93      2.59 o 
   0   2  12      853.17      934.80     11.44 o 
   1   2  12       50.92       44.02      3.59 o 
   2   2  12     1601.24     1742.69     20.13 o 
   3   2  12      364.52      402.60     12.95 o 
   4   2  12        1.37        4.17      2.86 o 
   5   2  12       10.79        6.71      8.35 o 
   6   2  12       17.42       10.76      7.86 o 
   7   2  12       23.50       29.10     12.91 o 
  -9   3  12        0.52       -5.27      5.27 o 
  -8   3  12       11.05       10.56      3.92 o 
  -7   3  12       82.03       82.74      5.48 o 
  -6   3  12        1.08        1.67      5.50 o 
  -5   3  12       28.88       39.60      4.72 o 
  -4   3  12      160.67      158.40      6.85 o 
  -3   3  12        1.81        2.11      2.59 o 
  -2   3  12       12.05       10.48      3.26 o 
  -1   3  12      662.78      675.81      7.24 o 
   0   3  12       45.04       49.21      3.41 o 
   1   3  12      174.95      183.56      5.45 o 
   2   3  12      126.05      141.87      6.28 o 
   3   3  12       10.83       12.02      4.33 o 
   4   3  12       54.29       50.60      4.34 o 
   5   3  12        0.51       -2.01      5.48 o 
   6   3  12        0.04        5.90      6.38 o 
   7   3  12        5.74       19.46     11.24 o 
  -9   4  12       15.12       28.31      9.31 o 
  -8   4  12       72.65       99.50      9.84 o 
  -7   4  12      142.40      140.73     15.32 o 
  -6   4  12       90.65      110.26      8.73 o 
  -5   4  12      930.19     1014.93     17.37 o 
  -4   4  12     1308.50     1414.62     21.80 o 
  -3   4  12      462.64      468.84     10.60 o 
  -2   4  12      421.87      433.17     11.56 o 
  -1   4  12      514.35      550.21      6.71 o 
   0   4  12      684.89      694.54      7.95 o 
   1   4  12      129.73      144.84      5.40 o 
   2   4  12        1.48        5.41      2.81 o 
   3   4  12      202.92      224.68      7.48 o 
   4   4  12       96.17      113.78      7.92 o 
   5   4  12       30.74       32.63      8.92 o 
   6   4  12        1.45       -0.70      4.54 o 
   7   4  12        7.93        1.19      6.64 o 
  -9   5  12        2.39        8.68      8.27 o 
  -8   5  12        0.06       -0.48      8.04 o 
  -7   5  12       26.91       30.78      8.67 o 
  -6   5  12        6.65        2.71      4.42 o 
  -5   5  12       94.42       99.08      7.02 o 
  -4   5  12      210.03      235.69      9.67 o 
  -3   5  12       14.03       16.32      4.28 o 
  -2   5  12        7.63        4.82      1.11 o 
  -1   5  12      250.45      238.62      4.43 o 
   0   5  12        7.01        6.25      2.50 o 
   1   5  12      228.11      228.43      5.67 o 
   2   5  12      130.38      163.89      5.59 o 
   3   5  12        0.05       -3.28      3.28 o 
   4   5  12       28.10       24.32      6.26 o 
   5   5  12        0.02       -0.65      4.93 o 
   6   5  12        0.00        0.73      5.16 o 
   7   5  12        0.25       -0.60      6.33 o 
  -9   6  12        8.37        0.52      7.89 o 
  -8   6  12       13.90        7.48      8.53 o 
  -7   6  12      113.21      131.72     10.90 o 
  -6   6  12      144.00      175.58     10.91 o 
  -5   6  12       16.68       17.33      5.56 o 
  -4   6  12      332.17      370.64     11.49 o 
  -3   6  12        2.82        7.12      3.95 o 
  -2   6  12       25.96       21.35      2.03 o 
  -1   6  12      271.13      288.45      4.75 o 
   0   6  12     1656.40     1715.79     15.71 o 
   1   6  12      179.98      218.95      5.71 o 
   2   6  12        1.27        4.60      3.57 o 
   3   6  12      348.96      410.50     12.04 o 
   4   6  12      151.99      172.94     10.66 o 
   5   6  12       46.85       12.18     15.49 o 
   6   6  12       34.27       20.03     11.49 o 
  -8   7  12        0.81       -1.07      6.85 o 
  -7   7  12        9.12       11.81      6.72 o 
  -6   7  12       75.77       67.13     15.89 o 
  -5   7  12      134.75      165.62      9.55 o 
  -4   7  12      168.21      168.40      8.62 o 
  -3   7  12       19.20       14.87      1.05 o 
  -2   7  12       11.63        7.49      2.13 o 
  -1   7  12       63.24       55.40      5.46 o 
   0   7  12       64.72       67.87      4.26 o 
   1   7  12       17.03       23.76      3.66 o 
   2   7  12      343.30      343.82      9.49 o 
   3   7  12       15.24       11.11      5.80 o 
   4   7  12       22.21       18.54      7.26 o 
   5   7  12        0.16        2.19      6.13 o 
   6   7  12        0.84        0.47      4.01 o 
  -8   8  12       53.61       60.82     13.40 o 
  -7   8  12      110.70      132.19     10.73 o 
  -6   8  12      112.96      133.09     23.05 o 
  -5   8  12      231.54      252.19     10.65 o 
  -4   8  12        3.93        5.13      5.26 o 
  -3   8  12      155.99      156.96      6.12 o 
  -2   8  12      332.94      334.66      7.05 o 
  -1   8  12      190.51      213.60      6.40 o 
   0   8  12       70.36       85.53      5.29 o 
   1   8  12      154.61      183.73      7.74 o 
   2   8  12      298.43      335.07      8.81 o 
   3   8  12      125.21       43.18     33.24 o 
   4   8  12       63.04       49.66     20.07 o 
   5   8  12       17.32       20.82     11.45 o 
   6   8  12        0.26        0.30      4.83 o 
  -7   9  12        1.63        4.15      6.56 o 
  -6   9  12        0.89       -3.96      5.62 o 
  -5   9  12        8.36        8.91      6.66 o 
  -4   9  12       24.70       17.27      3.79 o 
  -3   9  12       39.16       34.62      4.34 o 
  -2   9  12       61.32       64.85      5.13 o 
  -1   9  12       23.96       18.52      4.50 o 
   0   9  12      169.15      198.68      8.82 o 
   1   9  12       12.42       12.99      5.31 o 
   2   9  12       10.57        0.29      3.22 o 
   3   9  12        0.05        1.03      3.38 o 
   4   9  12        1.49        4.82      6.55 o 
   5   9  12        0.58       12.54      7.82 o 
  -7  10  12       10.32       -0.06      4.81 o 
  -6  10  12       56.92       31.21     22.00 o 
  -5  10  12      217.42      256.19     16.05 o 
  -4  10  12      163.46      161.67     12.97 o 
  -3  10  12      156.51      156.28      8.26 o 
  -2  10  12      172.94      191.70     12.43 o 
  -1  10  12      235.60      270.01     10.87 o 
   0  10  12       93.94      113.72      7.75 o 
   1  10  12        1.74        9.13      6.80 o 
   2  10  12       26.09       18.59      9.95 o 
   3  10  12       12.14        5.66      5.42 o 
   4  10  12       43.12       10.91      8.00 o 
   5  10  12       32.29       23.53     12.48 o 
  -6  11  12        2.26        2.28     10.35 o 
  -5  11  12        0.76        5.58      7.72 o 
  -4  11  12       12.54       16.83      9.65 o 
  -3  11  12        0.17        4.69      2.95 o 
  -2  11  12       36.54       39.19      5.93 o 
  -1  11  12       10.34       16.06      5.78 o 
   0  11  12        9.15        6.78      5.03 o 
   1  11  12        1.06        1.63      5.40 o 
   2  11  12        9.50        2.15      6.02 o 
   3  11  12        6.66        0.30      4.20 o 
   4  11  12        0.04       -0.73      4.38 o 
  -5  12  12       82.08       71.60     26.68 o 
  -4  12  12       63.86       69.35     12.08 o 
  -3  12  12      112.75      129.42      8.42 o 
  -2  12  12       44.79       57.18      8.78 o 
  -1  12  12       40.76       48.74      7.43 o 
   0  12  12       71.14       66.16     16.55 o 
   1  12  12      101.22      143.70     12.45 o 
   2  12  12       65.04        1.31      5.74 o 
   3  12  12        4.54       -0.25      4.02 o 
  -4  13  12        8.50        3.57     10.12 o 
  -3  13  12        1.20       -6.11      8.57 o 
  -2  13  12        0.02        0.87      3.60 o 
  -1  13  12        2.57        2.28      7.87 o 
   0  13  12       50.77       57.27     13.45 o 
   1  13  12       22.93       21.53      8.30 o 
  -9   1  13       16.87       22.21      6.14 o 
  -8   1  13      166.89      185.58      4.92 o 
  -7   1  13      274.67      299.86      6.93 o 
  -6   1  13        2.64        2.23      1.41 o 
  -5   1  13      128.29      137.36      2.41 o 
  -4   1  13      201.27      227.06      6.63 o 
  -3   1  13      608.88      611.28     15.30 o 
  -2   1  13       11.69       13.20      1.73 o 
  -1   1  13      261.17      286.65      4.37 o 
   0   1  13     1289.54     1351.90     17.46 o 
   1   1  13      174.69      188.80      4.79 o 
   2   1  13      523.36      597.00     10.14 o 
   3   1  13      103.22      116.59      5.26 o 
   4   1  13       20.44       24.17      3.35 o 
   5   1  13       18.29       14.32      3.62 o 
   6   1  13       50.85       83.31     13.66 o 
   7   1  13       24.78       36.02     15.99 o 
  -9   2  13        2.11       -3.42      6.04 o 
  -8   2  13        8.79        3.00      4.16 o 
  -7   2  13        1.88        3.81      2.13 o 
  -6   2  13        0.18        1.38      4.09 o 
  -5   2  13      101.18      112.94      5.28 o 
  -4   2  13      101.80      114.55      5.42 o 
  -3   2  13       44.08       42.09      3.59 o 
  -2   2  13      174.77      171.29      3.65 o 
  -1   2  13        0.10        0.48      2.12 o 
   0   2  13       71.26       89.54      4.92 o 
   1   2  13        3.02        3.64      2.78 o 
   2   2  13      294.19      282.08      7.26 o 
   3   2  13      170.36      159.13      5.75 o 
   4   2  13       12.91        2.98      4.85 o 
   5   2  13       31.04       29.39     14.14 o 
   6   2  13       15.26       19.53     12.10 o 
   7   2  13        6.77       31.98     16.25 o 
  -9   3  13        4.47       12.58      6.88 o 
  -8   3  13       44.24       39.54     23.76 o 
  -7   3  13       77.46      102.38     11.18 o 
  -6   3  13      248.02      294.30      9.53 o 
  -5   3  13     1119.64     1293.85     17.89 o 
  -4   3  13      447.83      476.39      9.30 o 
  -3   3  13      101.20       95.07      5.51 o 
  -2   3  13       70.11       66.10      4.71 o 
  -1   3  13      533.91      554.07      6.44 o 
   0   3  13      354.62      349.53      7.46 o 
   1   3  13      108.59      118.89      5.09 o 
   2   3  13      930.95     1027.38     14.88 o 
   3   3  13       46.82       66.83      4.68 o 
   4   3  13       45.45       33.45      3.54 o 
   5   3  13       10.69        9.63      7.01 o 
   6   3  13       69.72       64.38     17.66 o 
   7   3  13       39.69       47.03     12.08 o 
  -9   4  13        0.07       -0.81      5.65 o 
  -8   4  13        0.73        1.00      5.84 o 
  -7   4  13       72.21       81.30     12.34 o 
  -6   4  13       27.55       27.99      6.22 o 
  -5   4  13       41.10       51.66      5.60 o 
  -4   4  13       36.43       43.32      7.27 o 
  -3   4  13       33.11       44.38      5.69 o 
  -2   4  13       36.70       45.06      4.96 o 
  -1   4  13       83.31       87.15      3.86 o 
   0   4  13      230.82      250.91      5.09 o 
   1   4  13      521.80      508.69      8.73 o 
   2   4  13      422.76      452.54      8.80 o 
   3   4  13       63.91       73.30      4.76 o 
   4   4  13        3.31        3.17      4.58 o 
   5   4  13        4.81        1.32      5.25 o 
   6   4  13        2.34        1.91      5.84 o 
   7   4  13        5.09       -1.45      6.58 o 
  -9   5  13       19.84       22.79      9.87 o 
  -8   5  13       64.19       75.36     11.14 o 
  -7   5  13       83.71       88.73     10.60 o 
  -6   5  13      198.34      230.03      9.55 o 
  -5   5  13       36.22       37.83      6.80 o 
  -4   5  13       37.99       54.74      7.49 o 
  -3   5  13      106.77      108.03      6.77 o 
  -2   5  13      562.26      599.83     13.41 o 
  -1   5  13      815.06      841.11      9.51 o 
   0   5  13       41.95       57.32      4.16 o 
   1   5  13       64.29       75.96      5.15 o 
   2   5  13       22.70       27.67      3.92 o 
   3   5  13      160.19      183.63      6.82 o 
   4   5  13       85.27       92.28     17.39 o 
   5   5  13       13.31        9.09      6.35 o 
   6   5  13       14.94        7.58      5.41 o 
  -8   6  13        2.85       -7.17     10.48 o 
  -7   6  13        2.93        6.54      6.10 o 
  -6   6  13        0.47        2.26      4.69 o 
  -5   6  13       15.28       18.85      5.74 o 
  -4   6  13        7.87       10.64      5.51 o 
  -3   6  13      112.29      119.24      8.28 o 
  -2   6  13       52.81       46.73      1.76 o 
  -1   6  13        0.76       -2.11      2.11 o 
   0   6  13       57.66       47.92      3.63 o 
   1   6  13       62.05       62.07      4.51 o 
   2   6  13       69.18       77.02      6.01 o 
   3   6  13       13.85       11.25      5.91 o 
   4   6  13       18.00       14.52      6.86 o 
   5   6  13       10.17        8.96      6.58 o 
   6   6  13        4.17        2.37      5.18 o 
  -8   7  13       26.61       31.38     11.06 o 
  -7   7  13       83.31       97.34     13.30 o 
  -6   7  13      176.78      212.20     10.02 o 
  -5   7  13       71.30       88.13      7.92 o 
  -4   7  13       81.52       85.51      9.58 o 
  -3   7  13      153.26      174.88      8.78 o 
  -2   7  13      140.04      134.81      5.30 o 
  -1   7  13      121.77      135.53      4.61 o 
   0   7  13       36.86       48.33      4.49 o 
   1   7  13      386.81      449.84      9.66 o 
   2   7  13      598.12      680.43     17.44 o 
   3   7  13       70.80       54.64     20.94 o 
   4   7  13       22.54       35.89     12.50 o 
   5   7  13       34.01       35.74     11.06 o 
   6   7  13       10.20        7.93      5.85 o 
  -8   8  13        9.32        6.48      9.49 o 
  -7   8  13        0.66        4.17      6.34 o 
  -6   8  13        2.82        3.10      5.69 o 
  -5   8  13       59.34       55.94     13.56 o 
  -4   8  13      116.89      109.31     20.16 o 
  -3   8  13        2.54        3.03      2.06 o 
  -2   8  13        6.50        8.28      2.04 o 
  -1   8  13        9.98        9.77      3.15 o 
   0   8  13       63.12       76.40      4.62 o 
   1   8  13       48.59       48.82      4.43 o 
   2   8  13       14.31       19.65      4.81 o 
   3   8  13        3.58        0.51      3.96 o 
   4   8  13        1.11        4.34      6.60 o 
   5   8  13        2.44        4.40      6.78 o 
  -7   9  13       26.15       14.22      9.00 o 
  -6   9  13      125.91      142.84     48.88 o 
  -5   9  13      255.93      300.31     13.33 o 
  -4   9  13        7.10        6.29      6.57 o 
  -3   9  13       71.57       66.33     10.43 o 
  -2   9  13      135.91      157.82      7.20 o 
  -1   9  13      147.62      174.36      8.23 o 
   0   9  13       55.77       75.23      6.59 o 
   1   9  13       12.82       10.64      4.54 o 
   2   9  13       87.23       94.79     23.44 o 
   3   9  13       40.22       31.49     14.66 o 
   4   9  13       17.22       19.98     10.83 o 
   5   9  13       10.77       11.27      8.07 o 
  -6  10  13       14.24       11.78      7.44 o 
  -5  10  13        5.66        5.76      6.44 o 
  -4  10  13        0.20       -5.61      6.04 o 
  -3  10  13        0.02        4.24      3.05 o 
  -2  10  13        4.48       -2.64      4.30 o 
  -1  10  13        0.56        1.15      4.79 o 
   0  10  13       26.97       32.00      6.40 o 
   1  10  13        3.48        0.07      3.31 o 
   2  10  13       51.10       25.77      8.25 o 
   3  10  13        3.35        4.33      5.28 o 
   4  10  13        9.81       -2.56      7.80 o 
  -6  11  13       65.57       15.07     26.25 o 
  -5  11  13       60.82       55.61     13.91 o 
  -4  11  13      106.43      112.22     18.78 o 
  -3  11  13      107.65      129.23     12.42 o 
  -2  11  13       59.18       76.34      6.89 o 
  -1  11  13      114.29      135.84     11.89 o 
   0  11  13      128.43      142.13     27.54 o 
   1  11  13       31.97       17.86      8.67 o 
   2  11  13        9.67       -0.05      3.88 o 
   3  11  13       16.90        2.20      4.83 o 
  -5  12  13        0.15       -2.77     13.53 o 
  -4  12  13        0.12       -4.98      9.21 o 
  -3  12  13        2.10       -7.72     10.95 o 
  -2  12  13        1.46        6.23      6.13 o 
  -1  12  13        1.94        4.72      5.13 o 
   0  12  13       13.37       10.51      6.54 o 
   1  12  13       13.54       13.57      7.72 o 
   2  12  13        7.98        4.96      6.31 o 
  -3  13  13       84.89       81.68     18.62 o 
  -2  13  13       14.45       22.03     13.35 o 
  -1  13  13        1.28        1.56      6.68 o 
   0  13  13       29.04       21.76      9.98 o 
  -8   0  14       75.93       94.23     24.16 o 
  -7   0  14      122.88      155.17      5.82 o 
  -6   0  14       71.05       78.22      3.24 o 
  -5   0  14       86.91       89.16      6.60 o 
  -4   0  14       65.37       67.61      3.25 o 
  -3   0  14      147.06      162.81      6.90 o 
  -2   0  14       10.81       18.65      3.48 o 
  -1   0  14      398.84      396.59      8.86 o 
   0   0  14      767.99      914.38     31.84 o 
   1   0  14      296.91      315.92      8.59 o 
   2   0  14      191.86      217.95      7.99 o 
   3   0  14       29.16       31.75      5.08 o 
   4   0  14       20.26       27.35      6.62 o 
   5   0  14       44.41       41.60      4.76 o 
   6   0  14       63.19       94.88     20.98 o 
   7   0  14        5.47       39.18     20.03 o 
  -8   1  14        4.72        5.46      3.72 o 
  -7   1  14        0.66        1.02      1.36 o 
  -6   1  14       15.09       15.55      1.31 o 
  -5   1  14       91.49       90.17      7.04 o 
  -4   1  14      175.76      189.99      4.38 o 
  -3   1  14      102.29      104.96      4.43 o 
  -2   1  14       36.08       37.14      1.99 o 
  -1   1  14       48.41       55.23      3.37 o 
   0   1  14       38.23       51.83      3.41 o 
   1   1  14       55.65       58.77      3.75 o 
   2   1  14        8.31        6.59      3.78 o 
   3   1  14       23.24       19.70      4.08 o 
   4   1  14       14.38       13.77      2.73 o 
   5   1  14       10.18        9.98      4.20 o 
   6   1  14        1.35      -10.14     10.14 o 
   7   1  14        0.29      -10.64     19.49 o 
  -9   2  14       16.07       16.34      7.52 o 
  -8   2  14      116.85      135.06     23.57 o 
  -7   2  14      132.13      172.75      8.48 o 
  -6   2  14       74.04       94.08      7.15 o 
  -5   2  14      326.92      373.79      9.15 o 
  -4   2  14      314.57      332.04      7.98 o 
  -3   2  14      411.67      439.73      7.98 o 
  -2   2  14      252.07      230.17      6.34 o 
  -1   2  14      286.62      338.51      5.80 o 
   0   2  14      187.00      197.93      6.16 o 
   1   2  14      117.82      152.19      6.11 o 
   2   2  14      293.39      335.26      7.95 o 
   3   2  14       28.85       35.87      4.55 o 
   4   2  14       19.19       11.76      5.39 o 
   5   2  14        8.06       -7.97      8.85 o 
   6   2  14       24.39       61.72     21.77 o 
   7   2  14       20.27       37.03     17.00 o 
  -9   3  14        1.40        8.01      6.29 o 
  -8   3  14        0.70        0.15      4.12 o 
  -7   3  14       26.60       13.01     11.71 o 
  -6   3  14        4.93        7.60      4.44 o 
  -5   3  14      184.51      198.02      8.62 o 
  -4   3  14       44.25       37.50      4.39 o 
  -3   3  14        7.23        2.03      2.86 o 
  -2   3  14       96.85       99.74      5.80 o 
  -1   3  14        5.93        2.98      1.80 o 
   0   3  14      209.05      235.95      7.31 o 
   1   3  14       12.20       11.43      4.49 o 
   2   3  14        4.49        4.60      3.79 o 
   3   3  14        7.92        5.93      3.31 o 
   4   3  14        0.82        1.58      3.46 o 
   5   3  14        0.87        0.56      5.63 o 
   6   3  14        0.84        6.93      7.02 o 
  -9   4  14       18.13       20.84      7.09 o 
  -8   4  14       49.23       57.27      9.70 o 
  -7   4  14       34.98       43.55     13.55 o 
  -6   4  14      119.21      135.49      7.52 o 
  -5   4  14        4.81        2.28      3.70 o 
  -4   4  14       89.79      104.00      7.25 o 
  -3   4  14      342.82      361.94      9.21 o 
  -2   4  14       85.42      108.84      6.38 o 
  -1   4  14      890.97      953.12      9.39 o 
   0   4  14      255.28      286.24      6.72 o 
   1   4  14        1.06        3.67      2.86 o 
   2   4  14       50.34       55.55      4.60 o 
   3   4  14      291.08      320.72      7.83 o 
   4   4  14       52.75       53.43     12.19 o 
   5   4  14        8.38       12.65      7.29 o 
   6   4  14       41.12       53.42     11.72 o 
  -9   5  14        7.66       13.40     18.47 o 
  -8   5  14        1.55       -0.58      8.15 o 
  -7   5  14        3.55        4.98      7.59 o 
  -6   5  14        8.34       10.10      6.11 o 
  -5   5  14       37.51       30.41      7.17 o 
  -4   5  14       24.70       33.01      5.53 o 
  -3   5  14       26.52       29.25      5.44 o 
  -2   5  14       82.96       76.05      8.98 o 
  -1   5  14      314.00      336.68      5.95 o 
   0   5  14       32.47       35.24      3.98 o 
   1   5  14       32.65       30.75      4.52 o 
   2   5  14      127.00      134.39      6.02 o 
   3   5  14       60.24       50.73      8.46 o 
   4   5  14        8.38        4.58      5.56 o 
   5   5  14       12.37        9.66      7.47 o 
   6   5  14        1.56        6.32      8.72 o 
  -8   6  14       68.40       95.39     12.65 o 
  -7   6  14       74.59       92.26      9.02 o 
  -6   6  14      234.63      277.44     11.49 o 
  -5   6  14      136.34      164.55      9.71 o 
  -4   6  14      345.53      363.03     11.38 o 
  -3   6  14        1.17       -0.67      3.73 o 
  -2   6  14       63.70       62.74      2.43 o 
  -1   6  14      543.98      563.75      7.88 o 
   0   6  14      676.36      756.93     10.75 o 
   1   6  14      430.79      502.30      9.37 o 
   2   6  14        0.70        1.71      2.95 o 
   3   6  14        1.72        0.28      4.09 o 
   4   6  14       56.75       32.08     16.22 o 
   5   6  14        2.23        1.07      5.38 o 
   6   6  14        5.57       -1.12      7.37 o 
  -8   7  14        0.02       -3.37      9.47 o 
  -7   7  14        0.03        2.68      6.25 o 
  -6   7  14        0.00        1.44      4.83 o 
  -5   7  14        9.90       -0.24      4.02 o 
  -4   7  14        8.45       10.60      5.14 o 
  -3   7  14        9.47       13.20      5.64 o 
  -2   7  14        1.19        1.75      1.22 o 
  -1   7  14       43.40       42.49      3.52 o 
   0   7  14        4.06        8.03      2.80 o 
   1   7  14       24.03       16.89      4.57 o 
   2   7  14       51.15       39.57      6.36 o 
   3   7  14        0.13       -1.07      5.37 o 
   4   7  14        7.99        8.26      7.55 o 
   5   7  14        0.00        5.65      7.50 o 
  -7   8  14       48.75       48.35     22.93 o 
  -6   8  14       42.01       51.28     10.94 o 
  -5   8  14       37.70       30.93      7.52 o 
  -4   8  14      103.46      124.55      9.39 o 
  -3   8  14      162.01      200.37     10.40 o 
  -2   8  14        0.90        2.73      1.57 o 
  -1   8  14      109.42      122.47      4.99 o 
   0   8  14      327.53      373.41      9.17 o 
   1   8  14       34.67       39.77      5.04 o 
   2   8  14       14.56       10.10      5.78 o 
   3   8  14       69.99       53.16     20.23 o 
   4   8  14       50.98       45.54     18.98 o 
   5   8  14       11.03        4.32      7.43 o 
  -7   9  14        4.88        4.75      6.47 o 
  -6   9  14       66.39       35.02     25.17 o 
  -5   9  14        5.14        1.05      5.91 o 
  -4   9  14       18.11       11.97      6.26 o 
  -3   9  14        9.30        4.55      2.76 o 
  -2   9  14        0.93        0.75      2.25 o 
  -1   9  14        0.76        1.66      2.79 o 
   0   9  14       92.91       92.24     10.16 o 
   1   9  14       15.86        7.31      4.52 o 
   2   9  14       17.15        9.18      4.68 o 
   3   9  14        5.38        8.94      7.06 o 
   4   9  14        0.00       -1.76      5.67 o 
  -6  10  14       66.89       49.44     24.04 o 
  -5  10  14       34.33       21.00     10.04 o 
  -4  10  14       24.06       10.18      7.97 o 
  -3  10  14       69.11       55.28     21.75 o 
  -2  10  14      248.87      290.43     10.33 o 
  -1  10  14      153.32      158.73     28.91 o 
   0  10  14       54.82       60.59      5.97 o 
   1  10  14       29.54       29.99      8.53 o 
   2  10  14       13.18        4.82      5.71 o 
   3  10  14       17.60       10.45      7.36 o 
   4  10  14       43.21       27.92     16.70 o 
  -5  11  14        1.07       -2.49      7.18 o 
  -4  11  14       12.32        9.66      9.11 o 
  -3  11  14        6.24        7.30      7.71 o 
  -2  11  14        4.14        3.10      3.76 o 
  -1  11  14       22.79        9.63      5.58 o 
   0  11  14        0.41        1.70      4.58 o 
   1  11  14        3.58        1.55      4.36 o 
   2  11  14        0.02        0.42      3.69 o 
   3  11  14        0.23        0.91      4.27 o 
  -4  12  14       35.05       25.30     11.96 o 
  -3  12  14       29.39       24.72     10.21 o 
  -2  12  14        2.45        9.65      8.56 o 
  -1  12  14        2.16       -2.64      4.89 o 
   0  12  14       97.52      125.23      9.97 o 
   1  12  14      169.74      207.32     12.08 o 
  -8   1  15       75.34        0.72      8.04 o 
  -7   1  15      132.43      161.39      6.53 o 
  -6   1  15       82.48       92.81      5.56 o 
  -5   1  15       27.98       31.76      4.39 o 
  -4   1  15      223.99      252.49      6.66 o 
  -3   1  15      162.10      180.27      4.77 o 
  -2   1  15      175.20      186.71      4.39 o 
  -1   1  15      275.17      296.73      6.11 o 
   0   1  15       53.33       71.80      3.87 o 
   1   1  15       28.19       44.75      5.19 o 
   2   1  15      156.58      164.70      8.07 o 
   3   1  15      119.11      141.75      6.36 o 
   4   1  15       20.37       24.14      5.58 o 
   5   1  15       17.24       45.67     13.94 o 
   6   1  15       24.22       45.66     13.34 o 
  -8   2  15        2.10        0.70      4.09 o 
  -7   2  15       31.63       15.45     11.09 o 
  -6   2  15       16.03       20.38      4.79 o 
  -5   2  15       20.34       17.29      4.81 o 
  -4   2  15       24.63       23.29      3.50 o 
  -3   2  15       80.96       74.62      5.19 o 
  -2   2  15       56.74       61.03      3.39 o 
  -1   2  15        1.16        0.15      3.44 o 
   0   2  15       29.50       24.06      3.50 o 
   1   2  15        0.69       -2.33      3.02 o 
   2   2  15       19.53       15.74      4.56 o 
   3   2  15       21.56       18.49      4.13 o 
   4   2  15        1.16       -1.63      2.91 o 
   5   2  15        3.91        4.24      3.85 o 
   6   2  15        1.01       11.22     10.61 o 
  -9   3  15       10.63        9.11      6.67 o 
  -8   3  15        9.08        5.74      8.42 o 
  -7   3  15       24.88        9.40      7.50 o 
  -6   3  15      123.92      136.42      7.19 o 
  -5   3  15       45.61       40.57      7.48 o 
  -4   3  15       32.34       34.25      5.16 o 
  -3   3  15      354.49      392.51      9.95 o 
  -2   3  15      360.28      374.52      5.88 o 
  -1   3  15      183.55      207.24      4.76 o 
   0   3  15      272.80      316.90      7.86 o 
   1   3  15      634.27      680.42     12.60 o 
   2   3  15      134.63      145.07      8.13 o 
   3   3  15        1.03       -0.60      2.91 o 
   4   3  15       14.68        3.19      4.10 o 
   5   3  15        8.11       12.40      8.00 o 
   6   3  15       42.82       32.24     14.35 o 
  -9   4  15        0.27       -5.13     12.93 o 
  -8   4  15        1.26        4.52      6.65 o 
  -7   4  15        9.18        6.63      8.47 o 
  -6   4  15       33.37       29.19      9.31 o 
  -5   4  15       19.18       23.16      5.07 o 
  -4   4  15       92.31      120.10      7.75 o 
  -3   4  15      456.44      489.61     12.24 o 
  -2   4  15      105.73      104.34      6.64 o 
  -1   4  15      246.71      258.45      5.34 o 
   0   4  15        2.14        2.49      2.54 o 
   1   4  15       48.68       44.29      4.42 o 
   2   4  15       29.60       35.20      4.95 o 
   3   4  15        5.43        3.90      3.98 o 
   4   4  15        0.88       -0.33      2.27 o 
   5   4  15        0.07       -1.87      7.28 o 
   6   4  15        0.54       -2.67      7.20 o 
  -8   5  15       56.10       51.33     10.65 o 
  -7   5  15       62.79       56.18     23.45 o 
  -6   5  15      198.90      256.38     10.13 o 
  -5   5  15        1.96        2.04      4.29 o 
  -4   5  15       50.45       50.12      6.11 o 
  -3   5  15      213.64      253.31     10.49 o 
  -2   5  15      480.69      524.18     12.38 o 
  -1   5  15      671.75      742.89      9.10 o 
   0   5  15        1.75        4.52      3.47 o 
   1   5  15       41.77       51.27      4.98 o 
   2   5  15       58.06       54.77      6.04 o 
   3   5  15       97.40       88.43     17.09 o 
   4   5  15       57.28       61.09     13.81 o 
   5   5  15        5.98        9.45      6.92 o 
   6   5  15       17.83       15.79     10.19 o 
  -8   6  15        1.09        7.08      8.25 o 
  -7   6  15       13.42       14.99      6.61 o 
  -6   6  15        0.04        3.05      6.47 o 
  -5   6  15        4.05        4.59      5.24 o 
  -4   6  15       22.94       19.25     10.12 o 
  -3   6  15       48.79       46.41      6.66 o 
  -2   6  15        2.01        0.80      3.83 o 
  -1   6  15        0.00       -0.53      1.98 o 
   0   6  15       62.70       53.38      5.29 o 
   1   6  15      107.66      113.63      5.59 o 
   2   6  15       40.02       39.76      4.99 o 
   3   6  15       50.34       30.11     11.90 o 
   4   6  15        1.25        2.58      7.97 o 
   5   6  15       12.98       11.71      8.08 o 
  -8   7  15       27.22       41.91     15.14 o 
  -7   7  15       31.17       37.32      8.42 o 
  -6   7  15      127.99      167.29     44.12 o 
  -5   7  15       98.48      116.53      9.52 o 
  -4   7  15       40.18       34.51     10.18 o 
  -3   7  15       19.24       16.92      5.56 o 
  -2   7  15       15.91       15.62      1.87 o 
  -1   7  15      130.85      142.77      4.35 o 
   0   7  15       65.25       83.08      6.45 o 
   1   7  15       21.95       22.04      4.80 o 
   2   7  15        3.75        3.79      4.08 o 
   3   7  15       44.78       28.41     12.76 o 
   4   7  15       77.02       56.11     25.26 o 
   5   7  15       12.13       23.54      8.56 o 
  -7   8  15        6.64        9.75      7.30 o 
  -6   8  15       19.34       12.42      7.90 o 
  -5   8  15        0.01       -2.57      5.48 o 
  -4   8  15        2.24        4.88      5.13 o 
  -3   8  15       63.82       57.98     12.05 o 
  -2   8  15        0.06        1.52      1.61 o 
  -1   8  15        0.23        1.83      3.02 o 
   0   8  15       10.30       12.05      3.88 o 
   1   8  15        3.32        5.21      3.61 o 
   2   8  15        5.14        4.14      5.13 o 
   3   8  15        3.72       -2.81      6.85 o 
   4   8  15       17.59       15.48      9.24 o 
  -6   9  15       43.84       32.67     17.66 o 
  -5   9  15       34.06       37.86      9.30 o 
  -4   9  15       52.98       17.99     13.31 o 
  -3   9  15       46.49       38.26     19.11 o 
  -2   9  15      168.75      176.39      6.62 o 
  -1   9  15      212.52      229.12      7.93 o 
   0   9  15      137.44      152.14     12.95 o 
   1   9  15       23.18       21.96      7.57 o 
   2   9  15       33.23       18.10      8.75 o 
   3   9  15        9.42       12.19      6.73 o 
   4   9  15       15.26       14.06      9.86 o 
  -6  10  15        4.51        2.86      7.16 o 
  -5  10  15        5.12        2.79      6.93 o 
  -4  10  15        0.40        2.61      5.67 o 
  -3  10  15        0.02        0.76      4.83 o 
  -2  10  15       13.70        8.72      6.37 o 
  -1  10  15        0.03        0.19      3.13 o 
   0  10  15       39.00       35.22      6.79 o 
   1  10  15        0.46       -0.38      3.90 o 
   2  10  15        4.15       -2.12      4.21 o 
   3  10  15        0.00       -0.62      4.96 o 
  -5  11  15       15.87       -0.72      8.13 o 
  -4  11  15       52.76       18.24     17.43 o 
  -3  11  15       15.09       16.43      8.92 o 
  -2  11  15       47.79       62.11     13.59 o 
  -1  11  15       86.85       95.94     13.52 o 
   0  11  15       58.27       64.92     12.53 o 
   1  11  15       16.46        8.21      5.96 o 
   2  11  15        8.11        9.66      5.83 o 
  -3  12  15        0.91        6.05      8.99 o 
  -2  12  15        0.24       -4.77      8.76 o 
  -1  12  15        1.58       10.44     10.30 o 
   0  12  15       21.18       18.89      5.86 o 
  -8   0  16       31.81       -0.88     15.50 o 
  -7   0  16      189.12      234.49     22.67 o 
  -6   0  16      119.73      127.28      4.57 o 
  -5   0  16       14.09        7.92      1.62 o 
  -4   0  16      264.16      263.89     16.04 o 
  -3   0  16      219.97      247.25      5.41 o 
  -2   0  16      225.26      237.18      6.22 o 
  -1   0  16        7.41        7.54      2.89 o 
   0   0  16       14.76       16.90      6.58 o 
   1   0  16       60.93       61.72      5.98 o 
   2   0  16       17.02       19.78      4.85 o 
   3   0  16      141.39      185.66     12.14 o 
   4   0  16      104.34      108.99     12.28 o 
   5   0  16       11.10       40.33     16.38 o 
   6   0  16        4.31       27.41     17.87 o 
  -8   1  16        0.77       -1.63      7.32 o 
  -7   1  16        0.79       -2.48      3.62 o 
  -6   1  16       21.51       10.62      8.47 o 
  -5   1  16       28.96       28.38      3.99 o 
  -4   1  16        6.31       10.55      2.32 o 
  -3   1  16       41.34       43.09      1.93 o 
  -2   1  16        0.10       -1.32      1.32 o 
  -1   1  16        4.66        0.95      1.69 o 
   0   1  16       17.90       20.55      3.49 o 
   1   1  16        3.37        2.06      2.89 o 
   2   1  16        4.23       10.86      3.97 o 
   3   1  16        5.45        6.09      3.87 o 
   4   1  16        3.51        0.88      2.58 o 
   5   1  16        5.77       10.04     21.66 o 
   6   1  16        1.50       20.98     12.07 o 
  -8   2  16        2.94       -1.35     10.42 o 
  -7   2  16       63.76       -0.77      8.14 o 
  -6   2  16       44.72        0.70      4.17 o 
  -5   2  16        3.51        5.65      4.13 o 
  -4   2  16       74.74       82.77      5.44 o 
  -3   2  16      468.89      527.83     11.19 o 
  -2   2  16      195.18      208.68      7.12 o 
  -1   2  16       27.48       27.79      6.81 o 
   0   2  16      397.74      453.58     11.02 o 
   1   2  16      240.09      272.55      8.33 o 
   2   2  16        0.50        3.33      3.42 o 
   3   2  16       29.17       35.62      5.87 o 
   4   2  16        5.76        1.79      3.16 o 
   5   2  16       39.15       37.10     15.20 o 
   6   2  16       21.03       24.08     15.69 o 
  -8   3  16        1.13       -1.89      6.23 o 
  -7   3  16        0.13        2.05      4.63 o 
  -6   3  16        5.17        3.02      3.33 o 
  -5   3  16       14.45        0.26      2.85 o 
  -4   3  16       45.98       53.36      5.84 o 
  -3   3  16        8.81        6.67      4.07 o 
  -2   3  16        4.90        5.11      1.21 o 
  -1   3  16        1.79       -0.02      1.76 o 
   0   3  16       45.56       44.11      9.66 o 
   1   3  16        0.24        2.23      3.54 o 
   2   3  16       41.17       45.56      5.95 o 
   3   3  16       12.82        4.65      3.58 o 
   4   3  16        2.87       -0.96      2.82 o 
   5   3  16        0.49        5.36      8.33 o 
   6   3  16        0.76       -0.81      5.67 o 
  -8   4  16       47.17       36.84      9.31 o 
  -7   4  16       32.32       13.28     12.49 o 
  -6   4  16       22.10       15.05     10.01 o 
  -5   4  16       13.26        3.45      4.35 o 
  -4   4  16      419.84      465.51     12.38 o 
  -3   4  16      418.73      482.44     12.63 o 
  -2   4  16      407.11      466.28     12.69 o 
  -1   4  16      245.04      277.56      5.52 o 
   0   4  16       56.58       55.85      9.03 o 
   1   4  16       77.65       85.49     11.83 o 
   2   4  16        0.81        1.57      2.97 o 
   3   4  16        1.06        0.75      3.33 o 
   4   4  16       27.65       18.06      8.72 o 
   5   4  16        9.53       20.43      8.62 o 
  -8   5  16        1.89        4.19      7.16 o 
  -7   5  16        6.30        6.43      5.78 o 
  -6   5  16        2.94       -0.35      4.20 o 
  -5   5  16        0.01        1.49      3.75 o 
  -4   5  16       49.64       44.24     13.91 o 
  -3   5  16       52.93       61.33      9.26 o 
  -2   5  16       12.79       13.64      5.23 o 
  -1   5  16       10.60       10.40      2.95 o 
   0   5  16      119.63      137.01      6.26 o 
   1   5  16        3.09        4.52      3.34 o 
   2   5  16      119.75      127.36      6.99 o 
   3   5  16       26.31       16.22      8.62 o 
   4   5  16        1.82       -1.14      4.73 o 
   5   5  16        1.93        5.56      8.99 o 
  -8   6  16        9.25       14.89     11.57 o 
  -7   6  16       20.88       23.85      9.58 o 
  -6   6  16       74.65       89.56     12.96 o 
  -5   6  16       35.34       41.17      8.51 o 
  -4   6  16      101.95      124.67      9.92 o 
  -3   6  16       43.34       55.29      8.18 o 
  -2   6  16       22.66       20.43      6.85 o 
  -1   6  16      144.25      158.19      7.57 o 
   0   6  16      119.03      139.13      7.05 o 
   1   6  16       19.71       21.42      4.63 o 
   2   6  16        5.17        6.05      4.41 o 
   3   6  16      185.69      221.93      9.44 o 
   4   6  16       81.20       83.39     34.24 o 
   5   6  16        0.82       -4.30      7.09 o 
  -7   7  16        4.39        6.15      6.35 o 
  -6   7  16        4.22        4.96     10.61 o 
  -5   7  16        1.48        5.80      8.03 o 
  -4   7  16      128.45      149.88      9.81 o 
  -3   7  16       44.34       42.47     15.89 o 
  -2   7  16       13.77       17.83      6.35 o 
  -1   7  16       33.92       28.21      3.75 o 
   0   7  16       29.05       30.42      3.96 o 
   1   7  16       16.55       14.05      4.10 o 
   2   7  16        0.00        0.57      3.04 o 
   3   7  16       23.19       10.22      6.14 o 
   4   7  16        7.27        0.31      5.89 o 
  -7   8  16       46.29       23.04     12.45 o 
  -6   8  16       36.47       19.18      9.74 o 
  -5   8  16       82.61       62.87     20.90 o 
  -4   8  16       47.07       32.34     12.16 o 
  -3   8  16        1.66        1.99      4.54 o 
  -2   8  16       73.19       64.90      8.50 o 
  -1   8  16       96.11      107.35      5.33 o 
   0   8  16       86.99      101.86     15.80 o 
   1   8  16       12.93       14.08      4.51 o 
   2   8  16       26.95       11.94      6.86 o 
   3   8  16       23.18       12.75      6.62 o 
   4   8  16       25.54       11.01      9.36 o 
  -6   9  16        0.27        5.22      7.02 o 
  -5   9  16       15.63        7.80      7.89 o 
  -4   9  16        1.74        1.74      5.58 o 
  -3   9  16       12.37        9.88      6.72 o 
  -2   9  16        1.33        1.91      4.87 o 
  -1   9  16        0.09        0.24      2.66 o 
   0   9  16        2.42       -0.40      2.38 o 
   1   9  16        5.01        2.44      4.90 o 
   2   9  16        9.95        6.24      6.20 o 
   3   9  16        0.61        7.08      6.80 o 
  -5  10  16       11.46        5.81      7.63 o 
  -4  10  16       57.36       22.74     15.66 o 
  -3  10  16       97.37      133.22     25.78 o 
  -2  10  16      126.98      177.99     12.23 o 
  -1  10  16       55.38       44.52      7.89 o 
   0  10  16       49.56       38.94     11.22 o 
   1  10  16       12.53       10.08      4.98 o 
   2  10  16        6.56        6.75      6.08 o 
  -4  11  16       10.91        4.96      7.44 o 
  -3  11  16       14.26        8.62      8.38 o 
  -2  11  16        7.46        5.74      8.62 o 
  -1  11  16       50.87       32.94     15.48 o 
   0  11  16       19.92       22.23      6.88 o 
   1  11  16       10.46        4.07      5.35 o 
  -7   1  17       99.09      140.60     92.37 o 
  -6   1  17       18.80        5.71      5.27 o 
  -5   1  17        5.19        2.65      2.30 o 
  -4   1  17      128.90      144.58      8.35 o 
  -3   1  17      264.54      294.61     11.68 o 
  -2   1  17      314.84      357.88      7.58 o 
  -1   1  17        0.70       -0.15      1.97 o 
   0   1  17       25.41       30.66      5.74 o 
   1   1  17       70.88       81.64      6.04 o 
   2   1  17       30.60       26.95      4.89 o 
   3   1  17      126.47      143.96     15.58 o 
   4   1  17       28.53       35.44      4.98 o 
   5   1  17        2.73       13.06     12.35 o 
  -7   2  17       15.93        4.39      6.41 o 
  -6   2  17       27.25       -2.02      3.31 o 
  -5   2  17        8.45        5.82      2.91 o 
  -4   2  17       83.69       98.01      5.88 o 
  -3   2  17       11.08       13.09      4.09 o 
  -2   2  17       11.60        9.81      2.42 o 
  -1   2  17        8.36        0.91      2.80 o 
   0   2  17       71.54       72.83     15.88 o 
   1   2  17       48.22       43.34      5.50 o 
   2   2  17       28.18       22.77      5.17 o 
   3   2  17        3.46        0.65      3.57 o 
   4   2  17        0.51        0.45      2.13 o 
   5   2  17        1.15        0.87      7.09 o 
  -7   3  17       18.41       10.52      6.66 o 
  -6   3  17       65.39        2.90      7.92 o 
  -5   3  17      301.22      329.93      8.96 o 
  -4   3  17      345.17      396.75     13.37 o 
  -3   3  17       95.41      114.47      7.12 o 
  -2   3  17       25.82       33.74      2.14 o 
  -1   3  17       22.80       15.46      5.76 o 
   0   3  17      174.47      200.83      6.64 o 
   1   3  17       50.52       48.01      5.86 o 
   2   3  17       31.45       37.79      6.06 o 
   3   3  17       39.48       52.86     10.03 o 
   4   3  17        7.59       11.11      8.07 o 
   5   3  17        7.75        8.84      7.01 o 
  -8   4  17        1.80       -5.45      6.87 o 
  -7   4  17        0.64       -1.06      5.68 o 
  -6   4  17       59.72        1.27      4.84 o 
  -5   4  17        0.53        0.26      3.20 o 
  -4   4  17       15.46        4.16      4.73 o 
  -3   4  17       10.70       10.54      4.51 o 
  -2   4  17       21.73       19.79      6.03 o 
  -1   4  17       20.25        9.92      4.71 o 
   0   4  17        3.46        4.16      3.67 o 
   1   4  17        0.30        1.63      3.09 o 
   2   4  17       21.12       18.18      4.30 o 
   3   4  17        7.90        4.47      4.65 o 
   4   4  17        0.83       -1.99      5.98 o 
   5   4  17        2.94       16.40      9.50 o 
  -8   5  17       18.16       11.71      9.95 o 
  -7   5  17       23.62        9.49      9.21 o 
  -6   5  17       31.69       -1.83      6.56 o 
  -5   5  17        1.10        1.28      3.76 o 
  -4   5  17       19.27       16.34      8.18 o 
  -3   5  17      310.21      382.06     12.95 o 
  -2   5  17      153.54      162.47      8.72 o 
  -1   5  17       47.38       54.13     10.05 o 
   0   5  17       18.05       21.72      4.61 o 
   1   5  17       19.43       18.72      4.97 o 
   2   5  17        0.45       -1.02      3.00 o 
   3   5  17       30.73       23.09      9.71 o 
   4   5  17       56.66       61.19     12.45 o 
   5   5  17        3.28        2.47      7.38 o 
  -7   6  17        2.67       -2.34      7.44 o 
  -6   6  17        5.30        3.07      9.03 o 
  -5   6  17        3.39        3.75      7.14 o 
  -4   6  17        0.63        2.46      6.49 o 
  -3   6  17       17.15       12.74      6.68 o 
  -2   6  17        0.12       -2.25      5.28 o 
  -1   6  17       24.88       21.36      2.86 o 
   0   6  17       11.96        8.80      3.75 o 
   1   6  17       39.23       25.92      5.42 o 
   2   6  17        5.52        2.38      4.04 o 
   3   6  17       39.19       20.34      8.16 o 
   4   6  17        0.34        7.57      7.30 o 
  -7   7  17       51.69       72.76     11.16 o 
  -6   7  17       75.03       81.60      9.63 o 
  -5   7  17       34.47       44.28      9.32 o 
  -4   7  17        3.10       11.71      7.21 o 
  -3   7  17       31.82       24.74     12.06 o 
  -2   7  17       56.03       53.12     17.64 o 
  -1   7  17       96.42      102.59     13.68 o 
   0   7  17      129.43      152.58      5.95 o 
   1   7  17       30.37       22.77      7.41 o 
   2   7  17       34.46       18.18      9.65 o 
   3   7  17        7.00       10.25      8.60 o 
   4   7  17        8.89       13.46     10.68 o 
  -6   8  17        2.49        4.64      7.28 o 
  -5   8  17        0.21        4.37      6.23 o 
  -4   8  17       58.86       22.79     15.98 o 
  -3   8  17        3.35       -0.57      4.68 o 
  -2   8  17        0.07       -1.54      5.98 o 
  -1   8  17        0.45       -3.43      3.43 o 
   0   8  17        2.78        3.01      4.27 o 
   1   8  17        4.93        1.94      3.88 o 
   2   8  17        4.52        3.60      5.99 o 
   3   8  17        0.02        0.75      4.64 o 
  -6   9  17        9.57       12.29      9.14 o 
  -5   9  17      118.53      134.24     37.98 o 
  -4   9  17       46.09        4.02      6.77 o 
  -3   9  17        4.10        7.28      7.04 o 
  -2   9  17       62.03       33.71     23.47 o 
  -1   9  17       29.11       19.17      9.63 o 
   0   9  17       20.50       12.94      5.64 o 
   1   9  17       10.27        9.93      5.26 o 
   2   9  17       10.22        6.88      5.67 o 
   3   9  17       12.21       13.22     10.46 o 
  -5  10  17        6.85        2.50      9.20 o 
  -4  10  17        8.80        5.35      7.12 o 
  -3  10  17       27.02       21.01     11.54 o 
  -2  10  17       13.46       24.40     12.04 o 
  -1  10  17        0.20        0.97      5.14 o 
   0  10  17        2.89       -0.11      3.42 o 
   1  10  17        0.72       -0.59      3.92 o 
   2  10  17        2.49       -3.26      6.33 o 
  -3  11  17       17.84       18.56     10.38 o 
  -2  11  17       61.53       45.69     17.07 o 
  -1  11  17       82.70       67.55     27.26 o 
   0  11  17       30.14        9.54      9.70 o 
  -7   0  18       50.00        5.68     13.13 o 
  -6   0  18       12.73        2.98     11.17 o 
  -5   0  18        0.49        2.77     10.35 o 
  -4   0  18      168.02      168.37     14.93 o 
  -3   0  18      482.54      548.62     17.29 o 
  -2   0  18       18.33       26.54      3.39 o 
  -1   0  18       35.17        6.45      8.12 o 
   0   0  18      109.51      128.44      8.09 o 
   1   0  18      228.66      253.19      9.24 o 
   2   0  18       23.81       30.74      6.94 o 
   3   0  18       43.62       49.17      7.80 o 
   4   0  18        0.27        2.86      6.49 o 
   5   0  18        5.30       25.72     26.87 o 
  -7   1  18        4.00       -2.63      8.30 o 
  -6   1  18        0.42       -4.08      8.18 o 
  -5   1  18        4.19        3.96      2.20 o 
  -4   1  18       59.50       -1.42      6.65 o 
  -3   1  18       28.75       26.03      2.49 o 
  -2   1  18        7.26        5.26      2.55 o 
  -1   1  18        6.73        4.60      2.79 o 
   0   1  18        4.02        4.45      3.53 o 
   1   1  18       60.41       61.29      5.69 o 
   2   1  18       15.47       15.57      4.30 o 
   3   1  18        0.14        1.88      2.99 o 
   4   1  18        0.01        5.03      7.06 o 
   5   1  18        2.45        1.54      8.01 o 
  -7   2  18       73.39        4.12     11.12 o 
  -6   2  18       43.75        7.40      6.51 o 
  -5   2  18       64.60        1.73      9.03 o 
  -4   2  18      199.79      232.68     10.86 o 
  -3   2  18       37.60       45.42      5.28 o 
  -2   2  18       45.62       54.03      5.01 o 
  -1   2  18       16.92        4.46      5.26 o 
   0   2  18      136.33      159.25      9.52 o 
   1   2  18       11.24        8.36      5.14 o 
   2   2  18       16.65       28.21      5.57 o 
   3   2  18       23.75       35.41      7.43 o 
   4   2  18       10.27       11.99      6.32 o 
   5   2  18        0.45       16.75     11.18 o 
  -7   3  18        8.01       -4.52     10.90 o 
  -6   3  18       14.45       -0.50      2.97 o 
  -5   3  18       69.53       72.25     20.00 o 
  -4   3  18        3.64       -0.06      2.95 o 
  -3   3  18        5.71        5.37      3.68 o 
  -2   3  18       15.13       12.42      1.87 o 
  -1   3  18       54.29       51.79      6.65 o 
   0   3  18        0.35       -1.30      4.26 o 
   1   3  18        0.96       -2.71      4.54 o 
   2   3  18        0.03        1.52      4.24 o 
   3   3  18        2.38        3.95      4.17 o 
   4   3  18        1.81        7.72      8.49 o 
   5   3  18        0.13        4.76      8.12 o 
  -8   4  18        4.80       -4.13     14.28 o 
  -7   4  18        4.80       -0.11      3.14 o 
  -6   4  18        7.27        0.56      3.18 o 
  -5   4  18       63.14        1.43      4.80 o 
  -4   4  18       13.05        1.81      4.28 o 
  -3   4  18      171.87      200.37      8.65 o 
  -2   4  18       39.88       48.60      6.33 o 
  -1   4  18       55.04       61.09      8.00 o 
   0   4  18      106.12      120.45      7.36 o 
   1   4  18       12.63       14.69      4.15 o 
   2   4  18        4.35        7.29      4.82 o 
   3   4  18       87.11      117.11     13.64 o 
   4   4  18       35.88       61.55     15.02 o 
  -7   5  18        0.18        1.55      4.98 o 
  -6   5  18        0.15        0.39      4.80 o 
  -5   5  18        0.49        1.79      4.89 o 
  -4   5  18        6.76        2.81      4.88 o 
  -3   5  18        2.83       -2.82      4.42 o 
  -2   5  18        2.75        0.43      3.76 o 
  -1   5  18       16.21       11.72      5.39 o 
   0   5  18       14.84       16.02      4.59 o 
   1   5  18        0.59        0.51      3.08 o 
   2   5  18       83.61       79.25      7.40 o 
   3   5  18       10.01        6.96      4.81 o 
   4   5  18       17.22       11.17      7.74 o 
  -7   6  18       22.62       11.34      9.47 o 
  -6   6  18       44.81       15.21     16.47 o 
  -5   6  18       76.27        3.85      9.35 o 
  -4   6  18       65.73       39.64     15.36 o 
  -3   6  18       65.41       38.95     13.68 o 
  -2   6  18       18.28       17.84      6.39 o 
  -1   6  18       13.59       14.50      2.94 o 
   0   6  18       33.25       33.85      5.08 o 
   1   6  18       38.03       35.13      6.33 o 
   2   6  18       25.58       12.64      6.10 o 
   3   6  18        1.82       -0.90      3.61 o 
   4   6  18       22.99       21.64      8.96 o 
  -6   7  18        9.13        2.44      5.55 o 
  -5   7  18        0.08       -0.57      6.09 o 
  -4   7  18       13.85        5.80      6.87 o 
  -3   7  18        0.48        0.72      4.54 o 
  -2   7  18        0.62        4.41      5.56 o 
  -1   7  18        4.27        6.84      2.48 o 
   0   7  18        7.26        4.79      3.56 o 
   1   7  18        9.41        9.21      4.94 o 
   2   7  18       10.22        1.68      3.90 o 
   3   7  18        1.27       -6.06      6.06 o 
  -6   8  18       18.25       13.36      7.75 o 
  -5   8  18       69.11        5.24      6.78 o 
  -4   8  18       17.42        2.73      6.74 o 
  -3   8  18       50.62       18.16     14.35 o 
  -2   8  18       23.23        9.44      8.06 o 
  -1   8  18       11.51        2.47      5.72 o 
   0   8  18       37.15       32.76      8.17 o 
   1   8  18        2.90        1.50      3.49 o 
   2   8  18        4.79        7.33      8.15 o 
   3   8  18       34.03       28.05     13.99 o 
  -5   9  18       10.80        0.09      4.39 o 
  -4   9  18       30.35        3.15      7.22 o 
  -3   9  18        4.19        5.77      6.92 o 
  -2   9  18       23.29       11.23     10.06 o 
  -1   9  18       14.65       19.48     10.42 o 
   0   9  18        1.33        2.50      3.83 o 
   1   9  18       16.07        6.18      4.52 o 
   2   9  18        2.61        0.92      4.73 o 
  -4  10  18       20.99       -2.52      7.35 o 
  -3  10  18       35.68       20.31     23.80 o 
  -2  10  18       80.23       50.28     32.65 o 
  -1  10  18       23.52       15.39      8.72 o 
   0  10  18        3.10        3.70      9.64 o 
  -7   1  19       23.36        2.80      8.85 o 
  -6   1  19       46.76        6.02     13.40 o 
  -5   1  19       56.81        0.89      7.11 o 
  -4   1  19       85.43       79.16     41.69 o 
  -3   1  19       55.98       28.62     18.58 o 
  -2   1  19       29.23       23.36      4.21 o 
  -1   1  19       13.22        6.08      3.49 o 
   0   1  19       14.52       16.40      4.64 o 
   1   1  19       16.87       22.41      5.09 o 
   2   1  19       16.62       19.10      5.58 o 
   3   1  19       34.92       41.01      5.24 o 
   4   1  19        9.03       26.43     12.99 o 
  -7   2  19        2.76       -0.20     10.89 o 
  -6   2  19        1.61       -0.33      6.70 o 
  -5   2  19       17.04       10.75      5.26 o 
  -4   2  19        0.20       -0.74      2.32 o 
  -3   2  19       59.39       48.99     14.61 o 
  -2   2  19        0.04       -0.98      1.54 o 
  -1   2  19        1.94        0.66      2.66 o 
   0   2  19        0.07       -0.66      2.75 o 
   1   2  19        5.90        3.12      4.12 o 
   2   2  19        1.66        4.56      6.12 o 
   3   2  19        1.33       -0.19      3.43 o 
   4   2  19        0.02       10.07      9.98 o 
  -7   3  19        2.12       -0.41     10.35 o 
  -6   3  19       33.77        1.95      3.00 o 
  -5   3  19       84.18       88.92     21.42 o 
  -4   3  19        1.97        2.45      3.85 o 
  -3   3  19       35.95       36.47     14.37 o 
  -2   3  19      112.84      137.34      7.62 o 
  -1   3  19       52.44       28.07     13.38 o 
   0   3  19       39.50       30.83      9.65 o 
   1   3  19       22.64       15.79      5.22 o 
   2   3  19       28.61       40.52      6.30 o 
   3   3  19       22.08       22.65      8.85 o 
   4   3  19        9.09       18.28      9.90 o 
  -7   4  19        7.50        4.60     14.21 o 
  -6   4  19       12.97        1.11      3.47 o 
  -5   4  19        1.48        0.88      3.32 o 
  -4   4  19       13.23        0.03      3.19 o 
  -3   4  19       31.80       25.74      7.91 o 
  -2   4  19        5.51        2.08      5.04 o 
  -1   4  19       27.01       14.52      5.89 o 
   0   4  19        5.46        4.38      3.18 o 
   1   4  19        8.22        7.05      3.76 o 
   2   4  19        4.06       -3.11      4.01 o 
   3   4  19        1.96        3.03      5.39 o 
   4   4  19        3.30       19.41      9.47 o 
  -7   5  19       20.26        7.95      9.98 o 
  -6   5  19       30.16        0.64      4.85 o 
  -5   5  19       36.17        0.58      4.47 o 
  -4   5  19       22.21        0.36      5.12 o 
  -3   5  19      118.22      153.91      9.15 o 
  -2   5  19        9.74       12.19      5.77 o 
  -1   5  19       26.93       19.74      7.34 o 
   0   5  19       28.05       18.62      4.27 o 
   1   5  19       21.29       15.42      5.50 o 
   2   5  19       68.98       96.87     13.55 o 
   3   5  19        3.36        4.31      4.17 o 
  -6   6  19        0.05       -2.43      5.81 o 
  -5   6  19       16.77       -0.12      4.32 o 
  -4   6  19        0.87       -0.06      4.06 o 
  -3   6  19        5.75        0.69      5.32 o 
  -2   6  19        9.88       10.68      6.97 o 
  -1   6  19        3.01        4.06      6.24 o 
   0   6  19        7.14        1.15      3.13 o 
   1   6  19        0.49        0.04      3.21 o 
   2   6  19        0.51        1.26      4.05 o 
   3   6  19        6.04        8.35      5.09 o 
  -6   7  19       40.20       32.99     15.51 o 
  -5   7  19       84.64       -2.30      7.57 o 
  -4   7  19       19.21       15.62      8.11 o 
  -3   7  19        7.80        5.75      5.97 o 
  -2   7  19        1.59        4.55      5.89 o 
  -1   7  19        2.48       10.15      7.66 o 
   0   7  19       52.29       48.67     10.80 o 
   1   7  19       25.60       26.27      7.21 o 
   2   7  19        0.77        0.50      3.83 o 
  -5   8  19       14.11        9.34      8.88 o 
  -4   8  19        0.45        0.31      5.31 o 
  -3   8  19        0.02       -1.64      6.18 o 
  -2   8  19        6.99       -1.00      6.41 o 
  -1   8  19        3.45        3.91      6.29 o 
   0   8  19        3.76        4.46      6.46 o 
   1   8  19        4.63        3.56      4.30 o 
   2   8  19        0.15       -0.50      3.41 o 
  -4   9  19       27.42        1.63      8.67 o 
  -3   9  19       33.85       14.22     11.03 o 
  -2   9  19       22.98       16.99     10.64 o 
  -1   9  19       10.68        5.08      8.88 o 
   0   9  19       29.86       37.44     12.96 o 
   1   9  19       21.42       15.31      5.57 o 
  -7   0  20       10.20        4.94     13.67 o 
  -5   0  20       23.77        0.34      9.41 o 
  -3   0  20       18.09        7.71      4.07 o 
  -2   0  20        2.62       -0.35      2.83 o 
  -1   0  20        1.29        7.53      4.57 o 
   0   0  20        6.54        3.94      4.01 o 
   1   0  20       17.62       14.70      6.98 o 
   2   0  20       40.76       47.86     10.17 o 
   3   0  20        7.60       12.88      7.00 o 
   4   0  20        9.80       -3.72     19.69 o 
  -7   1  20        0.08        3.11     13.60 o 
  -6   1  20        3.02        0.47     10.49 o 
  -5   1  20        6.74        3.02      8.44 o 
  -4   1  20        1.27        2.90      2.21 o 
  -3   1  20       16.92       11.06      3.51 o 
  -2   1  20       19.40        9.87      4.13 o 
  -1   1  20        0.66        1.46      2.89 o 
   0   1  20       17.85        5.99      3.74 o 
   1   1  20        0.01        0.42      3.04 o 
   2   1  20        4.33        6.08      3.99 o 
   3   1  20        0.46        1.81      3.86 o 
   4   1  20        3.17      -10.10     14.41 o 
  -7   2  20       10.14       -1.22     19.63 o 
  -6   2  20       55.25        2.45      9.16 o 
  -5   2  20       29.16        0.54      7.08 o 
  -4   2  20        3.32        2.64      2.90 o 
  -3   2  20       36.78       43.41     13.42 o 
  -2   2  20       94.58      110.47      6.94 o 
  -1   2  20       37.95       43.16     11.82 o 
   0   2  20       22.21        9.39      5.85 o 
   1   2  20       78.13       93.45     10.19 o 
   2   2  20       25.68       34.62      5.90 o 
   3   2  20       11.94       16.35      5.65 o 
  -6   3  20        5.80       -5.57      9.97 o 
  -5   3  20        1.06       -0.52      2.35 o 
  -4   3  20        8.14        2.84      4.12 o 
  -3   3  20       17.04       10.82      5.36 o 
  -2   3  20        0.43        2.16      4.77 o 
  -1   3  20        2.75        1.63      2.30 o 
   0   3  20        3.27        2.97      3.32 o 
   1   3  20        0.01       -1.94      3.76 o 
   2   3  20        3.32        6.86      5.20 o 
   3   3  20        2.36        7.70      5.02 o 
  -7   4  20       10.18        4.67     15.09 o 
  -6   4  20       20.07        0.93      4.00 o 
  -5   4  20       23.73       -0.74      3.69 o 
  -4   4  20       15.50        5.04      5.02 o 
  -3   4  20       47.02       40.38     15.76 o 
  -2   4  20       62.30       41.75     15.07 o 
  -1   4  20       39.40       20.41      8.54 o 
   0   4  20       21.45       10.60      5.04 o 
   1   4  20       28.38       22.92      5.93 o 
   2   4  20       40.61       34.50      7.17 o 
   3   4  20        1.03       -0.42      3.81 o 
  -6   5  20        0.08        0.79      5.15 o 
  -5   5  20        2.99        0.02      3.62 o 
  -4   5  20        0.14       -0.76      5.71 o 
  -3   5  20        2.04        2.46      6.54 o 
  -2   5  20        2.92        4.14      5.64 o 
  -1   5  20       52.08       39.58     16.29 o 
   0   5  20        0.46       -0.19      2.35 o 
   1   5  20       14.01       13.37      4.85 o 
   2   5  20        4.79       -0.81      3.63 o 
   3   5  20        7.66        4.23      6.83 o 
  -6   6  20       28.94       10.95     12.65 o 
  -5   6  20       62.87        1.55      5.71 o 
  -4   6  20        9.96        3.01      5.79 o 
  -3   6  20       22.92       14.57      7.63 o 
  -2   6  20        3.41        2.70      5.26 o 
  -1   6  20        5.71        3.45      5.54 o 
   0   6  20       64.62       64.74     12.05 o 
   1   6  20        6.50        5.75      4.22 o 
   2   6  20        0.45        2.34      4.30 o 
  -5   7  20        0.01        2.25      6.23 o 
  -4   7  20        4.86        6.51      8.84 o 
  -3   7  20        5.31        3.06      6.60 o 
  -2   7  20        9.07        8.51      7.74 o 
  -1   7  20        0.05        0.81      6.67 o 
   0   7  20        0.89        2.82      6.15 o 
   1   7  20        5.35        9.54      6.23 o 
   2   7  20        3.36        1.03      4.61 o 
  -4   8  20        7.34       -0.02      6.20 o 
  -3   8  20        0.20        0.62      5.33 o 
  -2   8  20       18.71       15.69      8.79 o 
  -1   8  20       34.11       22.78     13.08 o 
   0   8  20       18.23       21.28      8.81 o 
   1   8  20        0.66        0.94      6.63 o 
  -2   9  20        0.98        6.84      7.49 o 
  -1   9  20        0.22        4.26      7.29 o 
  -6   1  21       59.24       -0.74     12.05 o 
  -5   1  21        1.11        1.11      7.82 o 
  -4   1  21        0.66        3.59     12.18 o 
  -3   1  21       27.23       11.07      6.69 o 
  -2   1  21       62.05       27.68     11.30 o 
  -1   1  21       24.22       25.25      4.67 o 
   0   1  21        0.24       -0.43      3.02 o 
   1   1  21       31.82       28.86      5.89 o 
   2   1  21        8.51        8.89      4.87 o 
   3   1  21        4.73       11.65      5.82 o 
  -6   2  21        0.00        2.94      9.62 o 
  -5   2  21        3.91        2.06     10.39 o 
  -4   2  21       22.06        0.18      3.23 o 
  -3   2  21       14.13        2.65      4.71 o 
  -2   2  21        2.19        1.10      3.82 o 
  -1   2  21       10.83       13.77      5.00 o 
   0   2  21        1.30       -1.02      2.80 o 
   1   2  21        6.41        8.14      5.45 o 
   2   2  21        2.48        0.39      3.38 o 
   3   2  21        0.21        2.74      3.93 o 
  -6   3  21       33.71       -0.28      9.41 o 
  -5   3  21       41.66        0.45      8.73 o 
  -4   3  21       10.49        3.07      3.79 o 
  -3   3  21       15.23       11.07      5.60 o 
  -2   3  21       56.95       52.25     17.07 o 
  -1   3  21       30.23       28.35      7.20 o 
   0   3  21       14.76       15.17      5.60 o 
   1   3  21       30.33       31.59     10.27 o 
   2   3  21        7.28        2.88      4.28 o 
   3   3  21        1.89        8.18      5.45 o 
  -6   4  21        0.00       -1.67      9.98 o 
  -5   4  21        0.98       -1.63      3.77 o 
  -4   4  21        0.87       -0.04      2.98 o 
  -3   4  21        0.86        5.45      5.59 o 
  -2   4  21        8.59       10.64      5.69 o 
  -1   4  21       18.05       23.52      9.59 o 
   0   4  21       11.48        5.72      3.97 o 
   1   4  21       16.35       16.09      6.20 o 
   2   4  21        2.80        1.20      3.73 o 
  -5   5  21       10.95        0.62      3.99 o 
  -4   5  21       12.42        1.82      5.45 o 
  -3   5  21       34.66       24.32     11.32 o 
  -2   5  21       23.23       22.20      8.95 o 
  -1   5  21        1.53       -0.59      4.49 o 
   0   5  21        7.19       -0.28      5.73 o 
   1   5  21       25.31       30.47      6.30 o 
   2   5  21        2.67        5.87      5.53 o 
  -5   6  21        3.94        1.26      5.45 o 
  -4   6  21        0.35       -3.90      6.29 o 
  -3   6  21        0.03       -3.30      6.28 o 
  -2   6  21        9.29        9.66      6.47 o 
  -1   6  21        1.98        6.69      6.34 o 
   0   6  21        7.12       12.49      7.41 o 
   1   6  21        7.95        2.55      4.32 o 
  -4   7  21        0.74       -3.40      6.26 o 
  -3   7  21        1.38       -0.07      5.69 o 
  -2   7  21       11.15       17.19      8.39 o 
  -1   7  21       12.90       15.53      8.67 o 
   0   7  21       17.00       12.38      8.71 o 
  -2   8  21        0.82        1.49     10.80 o 
  -1   8  21        0.02        2.83      6.53 o 
  -4   0  22        1.69        0.07      8.26 o 
  -3   0  22      117.49      147.73     22.54 o 
  -2   0  22       82.25       88.79      8.73 o 
  -1   0  22        0.47        4.77      4.11 o 
   0   0  22        0.20        6.48      6.36 o 
   1   0  22       76.05       87.69     54.95 o 
   2   0  22        1.08        4.84      7.87 o 
  -6   1  22        0.30        1.42     13.06 o 
  -5   1  22        2.53        1.02     11.37 o 
  -4   1  22       28.17       -1.95      8.43 o 
  -3   1  22       45.42       -0.06      7.14 o 
  -2   1  22        0.01        1.43      3.35 o 
  -1   1  22        1.36        2.41      3.51 o 
   0   1  22        0.55       -1.02      3.94 o 
   1   1  22        0.44       -0.78      3.31 o 
   2   1  22        4.58        8.19      5.08 o 
  -6   2  22       21.91        4.65     10.72 o 
  -5   2  22        1.20       -0.13      6.79 o 
  -4   2  22        9.33        2.11     13.68 o 
  -3   2  22       13.67        4.81      4.65 o 
  -2   2  22       28.57        9.25      6.21 o 
  -1   2  22        7.93        6.47      4.75 o 
   0   2  22        0.17        0.24      3.56 o 
   1   2  22        7.90       11.33      5.76 o 
   2   2  22        8.53        3.13      4.59 o 
  -5   3  22        1.66        0.32      7.61 o 
  -4   3  22        7.04        2.50     10.63 o 
  -3   3  22        4.61        1.61      4.76 o 
  -2   3  22        0.18       -2.29      4.39 o 
  -1   3  22        4.62        5.85      6.67 o 
   0   3  22        0.19        4.24      4.17 o 
   1   3  22        2.40        7.03      5.06 o 
   2   3  22        0.72        5.25      4.52 o 
  -5   4  22       20.65        0.41     18.14 o 
  -4   4  22        6.06        3.26      4.60 o 
  -3   4  22        8.32        2.27      5.47 o 
  -2   4  22       20.84       17.14      7.35 o 
  -1   4  22        5.29        0.85      7.51 o 
   0   4  22       21.52       26.83      8.94 o 
   1   4  22        9.73        4.68      4.88 o 
  -5   5  22        2.06        0.09      4.39 o 
  -4   5  22        2.81        1.94      4.88 o 
  -3   5  22        0.00        5.59      6.28 o 
  -2   5  22        1.65       -5.14      5.64 o 
  -1   5  22        1.03        0.37      5.83 o 
   0   5  22        5.31        7.49      6.64 o 
   1   5  22        0.13       -4.84      4.84 o 
  -4   6  22        8.01        2.28      7.70 o 
  -3   6  22        2.40        6.06      6.96 o 
  -2   6  22       11.49       10.09      6.92 o 
  -1   6  22       19.55       12.13      9.01 o 
   0   6  22       19.15       13.93      7.89 o 
  -5   1  23        4.53        1.35     12.52 o 
  -4   1  23       16.71       -0.04      6.53 o 
  -3   1  23       30.83       -0.27      6.91 o 
  -2   1  23        8.68        2.41      8.04 o 
  -1   1  23        4.66        4.07      5.75 o 
   0   1  23        0.89        4.11      3.82 o 
   1   1  23        6.24        4.52      5.28 o 
  -5   2  23        0.01       -0.32      7.84 o 
  -4   2  23       12.74       -0.04      6.43 o 
  -3   2  23        0.97        1.74     13.27 o 
  -2   2  23        4.26        1.24      3.82 o 
  -1   2  23        0.10        0.78      4.03 o 
   0   2  23        0.96        7.97      4.53 o 
   1   2  23        1.08        5.61      5.36 o 
  -4   3  23        0.89        1.05      9.89 o 
  -3   3  23        1.76        3.46      6.00 o 
  -2   3  23       38.37       20.74     10.41 o 
  -1   3  23       10.90       11.60      6.96 o 
   0   3  23        7.62       26.14      7.49 o 
  -4   4  23        1.67        1.69     12.72 o 
  -3   4  23        0.33       -1.28      4.49 o 
  -2   4  23        1.38        6.87      8.26 o 
  -1   4  23        3.19       -0.88      4.17 o 
   0   4  23        1.47       10.27      7.66 o 
  -3   5  23        9.95        8.76      6.23 o 
  -2   5  23       17.44       39.64      9.78 o 
  -1   5  23        3.53        8.07      8.87 o 
  -3   0  24       11.32       -1.96     12.45 o 
  -2   0  24       12.70       -0.07      8.53 o 
  -1   0  24        3.04       37.29     16.44 o 
  -3   1  24       11.27        0.20      7.19 o 
  -2   1  24        0.00       -5.02      9.28 o 
  -1   1  24        1.73        4.64      8.09 o 
  -3   2  24       10.73       -2.89      9.25 o 
  -2   2  24       35.31       31.11     23.38 o 
  -1   2  24        6.66       11.26      8.42 o 
  -2   3  24        0.40        4.05      5.33 o 
                                                 
